# Supplementary material for: De Novo Transcriptome Analysis of an Aerial Microalga Trentepohlia jolithus: Pathway Description and Gene Discovery for Carbon Fixation and Carotenoid Biosynthesis
Source: PLoS One. 2014 Sep 25;9(9):e108488. doi: 10.1371/journal.pone.0108488 (PMC4177907; doi:10.1371/journal.pone.0108488)
Supplement: Table S1 — List of T. jolithus unigenes in each GO category. (XLS) [file pone.0108488.s002.xls]

## Sheet: GO category
Table S1 List of T.jolithus unigenes in each GO category
Ontology	Class	number_of_Taurea-Unigene	genes_of_Taurea-Unigene
biological_process	biological adhesion	44	Unigene63106_Taurea;Unigene64650_Taurea;Unigene46078_Taurea;Unigene56782_Taurea;Unigene59912_Taurea;CL1027.Contig1_Taurea;CL1027.Contig2_Taurea;CL1027.Contig3_Taurea;CL1027.Contig4_Taurea;CL1027.Contig5_Taurea;CL4563.Contig1_Taurea;CL4563.Contig2_Taurea;CL4563.Contig3_Taurea;CL4563.Contig4_Taurea;CL4563.Contig5_Taurea;CL5958.Contig1_Taurea;Unigene1753_Taurea;Unigene21473_Taurea;Unigene23869_Taure…
biological_process	biological regulation	3560	CL558.Contig2_Taurea;Unigene36400_Taurea;Unigene60614_Taurea;Unigene35738_Taurea;Unigene28180_Taurea;Unigene65857_Taurea;CL1188.Contig2_Taurea;CL1188.Contig3_Taurea;CL1188.Contig7_Taurea;CL1188.Contig8_Taurea;CL2158.Contig1_Taurea;CL5031.Contig1_Taurea;CL5031.Contig2_Taurea;CL6845.Contig2_Taurea;CL6845.Contig4_Taurea;CL6845.Contig5_Taurea;CL6845.Contig9_Taurea;CL6894.Contig2_Taurea;Unigene13664_T…
rea;Unigene29750_Taurea;Unigene32450_Taurea;Unigene45487_Taurea;Unigene50329_Taurea;Unigene53020_Taurea;Unigene61081_Taurea;Unigene62547_Taurea;Unigene63355_Taurea;Unigene65278_Taurea;Unigene66972_Taurea;Unigene67665_Taurea;CL1628.Contig1_Taurea;CL8677.Contig1_Taurea;CL8677.Contig2_Taurea;Unigene31490_Taurea;Unigene4040_Taurea;Unigene49102_Taurea;Unigene53294_Taurea;Unigene55657_Taurea;Unigene711…
ontig2_Taurea;Unigene15493_Taurea;CL2124.Contig1_Taurea;CL6068.Contig1_Taurea;CL8107.Contig1_Taurea;Unigene14471_Taurea;Unigene15792_Taurea;Unigene25814_Taurea;Unigene27113_Taurea;Unigene372_Taurea;Unigene39619_Taurea;Unigene40970_Taurea;Unigene4314_Taurea;Unigene44000_Taurea;Unigene48158_Taurea;Unigene48813_Taurea;Unigene67313_Taurea;Unigene72441_Taurea;Unigene9151_Taurea;Unigene26384_Taurea;Uni…
biological_process	carbon utilization	3	CL5037.Contig1_Taurea;Unigene41652_Taurea;Unigene62662_Taurea
biological_process	cell proliferation	151	CL6780.Contig1_Taurea;CL6780.Contig2_Taurea;Unigene12473_Taurea;CL10134.Contig1_Taurea;CL10159.Contig1_Taurea;CL167.Contig2_Taurea;CL2303.Contig1_Taurea;CL2383.Contig1_Taurea;CL3038.Contig2_Taurea;CL3164.Contig3_Taurea;CL3271.Contig2_Taurea;CL3969.Contig2_Taurea;CL4109.Contig1_Taurea;CL4109.Contig3_Taurea;CL4109.Contig4_Taurea;CL4318.Contig3_Taurea;CL4937.Contig1_Taurea;CL5169.Contig1_Taurea;CL54…
biological_process	cellular component organization or biogenesis	3729	CL7356.Contig1_Taurea;CL7356.Contig2_Taurea;Unigene22487_Taurea;Unigene24331_Taurea;Unigene28107_Taurea;Unigene46537_Taurea;Unigene65600_Taurea;Unigene66948_Taurea;Unigene67002_Taurea;Unigene67525_Taurea;CL5663.Contig1_Taurea;CL5663.Contig2_Taurea;CL6624.Contig1_Taurea;CL6624.Contig2_Taurea;Unigene17889_Taurea;Unigene21106_Taurea;Unigene30991_Taurea;Unigene36999_Taurea;Unigene48691_Taurea;Unigene…
igene41709_Taurea;Unigene41838_Taurea;Unigene42229_Taurea;Unigene42670_Taurea;Unigene43851_Taurea;Unigene44354_Taurea;Unigene44788_Taurea;Unigene45142_Taurea;Unigene45147_Taurea;Unigene45753_Taurea;Unigene47043_Taurea;Unigene47682_Taurea;Unigene48347_Taurea;Unigene49405_Taurea;Unigene49561_Taurea;Unigene49711_Taurea;Unigene4998_Taurea;Unigene50014_Taurea;Unigene50657_Taurea;Unigene51409_Taurea;Un…
.Contig2_Taurea;CL58.Contig3_Taurea;CL6333.Contig2_Taurea;CL7065.Contig1_Taurea;CL7065.Contig3_Taurea;CL779.Contig1_Taurea;CL779.Contig2_Taurea;CL8664.Contig1_Taurea;CL940.Contig1_Taurea;CL940.Contig2_Taurea;CL9456.Contig2_Taurea;CL9622.Contig1_Taurea;CL9712.Contig1_Taurea;Unigene10544_Taurea;Unigene13222_Taurea;Unigene13230_Taurea;Unigene14505_Taurea;Unigene16922_Taurea;Unigene17183_Taurea;Unige…
biological_process	cellular process	13591	Unigene14551_Taurea;Unigene4985_Taurea;CL5076.Contig1_Taurea;CL5076.Contig2_Taurea;CL8718.Contig1_Taurea;CL8718.Contig2_Taurea;Unigene16706_Taurea;Unigene27026_Taurea;Unigene28402_Taurea;Unigene36930_Taurea;Unigene40410_Taurea;Unigene40985_Taurea;Unigene58434_Taurea;Unigene8784_Taurea;Unigene35738_Taurea;CL10155.Contig2_Taurea;CL1188.Contig2_Taurea;CL1188.Contig3_Taurea;CL1188.Contig7_Taurea;CL11…
;CL7878.Contig2_Taurea;CL8284.Contig1_Taurea;CL8336.Contig1_Taurea;CL8336.Contig2_Taurea;CL8432.Contig1_Taurea;CL8432.Contig2_Taurea;CL8432.Contig3_Taurea;CL859.Contig1_Taurea;CL859.Contig2_Taurea;CL859.Contig3_Taurea;CL859.Contig4_Taurea;CL859.Contig5_Taurea;CL859.Contig6_Taurea;CL9118.Contig1_Taurea;CL9444.Contig2_Taurea;CL9562.Contig1_Taurea;CL9562.Contig2_Taurea;CL9562.Contig3_Taurea;CL9844.C…
ea;Unigene63261_Taurea;Unigene63493_Taurea;Unigene63521_Taurea;Unigene63533_Taurea;Unigene63852_Taurea;Unigene63891_Taurea;Unigene64363_Taurea;Unigene64425_Taurea;Unigene64726_Taurea;Unigene64894_Taurea;Unigene649_Taurea;Unigene65424_Taurea;Unigene65637_Taurea;Unigene65712_Taurea;Unigene65819_Taurea;Unigene66120_Taurea;Unigene66262_Taurea;Unigene663_Taurea;Unigene6641_Taurea;Unigene66471_Taurea;U…
Taurea;Unigene43490_Taurea;Unigene56213_Taurea;Unigene62813_Taurea;Unigene6598_Taurea;Unigene66395_Taurea;Unigene17316_Taurea;Unigene26231_Taurea;Unigene30828_Taurea;Unigene42580_Taurea;Unigene8009_Taurea;Unigene10347_Taurea;Unigene11448_Taurea;Unigene11449_Taurea;Unigene13980_Taurea;Unigene59205_Taurea;Unigene61795_Taurea;Unigene67613_Taurea;Unigene13874_Taurea;Unigene27135_Taurea;CL1762.Contig1…
tig2_Taurea;CL4390.Contig2_Taurea;CL4648.Contig1_Taurea;CL4941.Contig1_Taurea;CL4941.Contig2_Taurea;CL4941.Contig3_Taurea;CL7480.Contig1_Taurea;CL7480.Contig2_Taurea;CL7679.Contig1_Taurea;CL8789.Contig1_Taurea;CL9290.Contig1_Taurea;CL9879.Contig1_Taurea;Unigene16926_Taurea;Unigene16928_Taurea;Unigene21546_Taurea;Unigene26566_Taurea;Unigene29021_Taurea;Unigene31079_Taurea;Unigene31123_Taurea;Unige…
ene31933_Taurea;Unigene31967_Taurea;Unigene31970_Taurea;Unigene31997_Taurea;Unigene32056_Taurea;Unigene32062_Taurea;Unigene32086_Taurea;Unigene32095_Taurea;Unigene32123_Taurea;Unigene32187_Taurea;Unigene32188_Taurea;Unigene32202_Taurea;Unigene32329_Taurea;Unigene32332_Taurea;Unigene32334_Taurea;Unigene32355_Taurea;Unigene32367_Taurea;Unigene32376_Taurea;Unigene32429_Taurea;Unigene32453_Taurea;Uni…
;Unigene1408_Taurea;Unigene27431_Taurea;Unigene29068_Taurea;Unigene39420_Taurea;Unigene39935_Taurea;Unigene48568_Taurea;Unigene48979_Taurea;Unigene60078_Taurea;Unigene6421_Taurea;Unigene7067_Taurea;Unigene71367_Taurea;Unigene3313_Taurea;Unigene42105_Taurea;CL2631.Contig1_Taurea;CL5149.Contig1_Taurea;CL5149.Contig2_Taurea;CL5149.Contig3_Taurea;CL5348.Contig1_Taurea;CL5467.Contig1_Taurea;CL5467.Con…
ig1_Taurea;Unigene11897_Taurea;Unigene16868_Taurea;Unigene24329_Taurea;Unigene27827_Taurea;Unigene40745_Taurea;Unigene46258_Taurea;Unigene47639_Taurea;Unigene48101_Taurea;Unigene52425_Taurea;Unigene53366_Taurea;Unigene56816_Taurea;Unigene69098_Taurea;Unigene69986_Taurea;Unigene8794_Taurea;CL9974.Contig1_Taurea;CL9974.Contig2_Taurea;Unigene16435_Taurea;Unigene24195_Taurea;Unigene60356_Taurea;Unige…
gene32711_Taurea;Unigene35925_Taurea;Unigene64167_Taurea;Unigene826_Taurea;CL2483.Contig1_Taurea;CL2483.Contig2_Taurea;Unigene61163_Taurea;CL7065.Contig1_Taurea;CL7065.Contig3_Taurea;Unigene10544_Taurea;Unigene17138_Taurea;Unigene17209_Taurea;Unigene18394_Taurea;Unigene44828_Taurea;Unigene4604_Taurea;Unigene48055_Taurea;Unigene51543_Taurea;Unigene62763_Taurea;CL2036.Contig1_Taurea;Unigene37202_Ta…
biological_process	death	268	Unigene14551_Taurea;Unigene4985_Taurea;CL10241.Contig1_Taurea;CL3218.Contig1_Taurea;CL6441.Contig1_Taurea;Unigene10383_Taurea;Unigene12069_Taurea;Unigene12803_Taurea;Unigene27524_Taurea;Unigene27983_Taurea;Unigene28633_Taurea;Unigene30906_Taurea;Unigene32735_Taurea;Unigene4187_Taurea;Unigene43401_Taurea;Unigene45242_Taurea;Unigene4539_Taurea;Unigene47394_Taurea;Unigene49541_Taurea;Unigene50303_Ta…
biological_process	developmental process	3307	Unigene37151_Taurea;Unigene46247_Taurea;Unigene52676_Taurea;CL2303.Contig1_Taurea;CL5958.Contig1_Taurea;CL7863.Contig1_Taurea;CL9094.Contig1_Taurea;CL9094.Contig2_Taurea;Unigene21979_Taurea;Unigene34041_Taurea;Unigene49728_Taurea;Unigene56782_Taurea;Unigene59912_Taurea;Unigene60262_Taurea;CL10149.Contig1_Taurea;CL685.Contig1_Taurea;CL685.Contig2_Taurea;CL685.Contig3_Taurea;CL7680.Contig1_Taurea;C…
4_Taurea;CL651.Contig1_Taurea;Unigene34924_Taurea;Unigene66848_Taurea;CL3693.Contig1_Taurea;CL4781.Contig1_Taurea;Unigene1345_Taurea;Unigene2263_Taurea;Unigene27197_Taurea;Unigene27404_Taurea;Unigene433_Taurea;Unigene44256_Taurea;Unigene50415_Taurea;Unigene6070_Taurea;CL9529.Contig1_Taurea;Unigene1149_Taurea;Unigene746_Taurea;CL443.Contig1_Taurea;CL6220.Contig1_Taurea;CL8666.Contig1_Taurea;CL896.…
e22478_Taurea;Unigene26374_Taurea;Unigene44557_Taurea;CL7315.Contig1_Taurea;CL7315.Contig2_Taurea;Unigene40029_Taurea;Unigene4387_Taurea;CL1034.Contig1_Taurea;CL1219.Contig2_Taurea;CL1310.Contig10_Taurea;CL1310.Contig11_Taurea;CL1310.Contig12_Taurea;CL1310.Contig13_Taurea;CL1310.Contig14_Taurea;CL1310.Contig15_Taurea;CL1310.Contig1_Taurea;CL1310.Contig2_Taurea;CL1310.Contig3_Taurea;CL1310.Contig4…
biological_process	establishment of localization	2973	CL10155.Contig2_Taurea;CL1188.Contig2_Taurea;CL1188.Contig3_Taurea;CL1188.Contig7_Taurea;CL1188.Contig8_Taurea;CL1942.Contig1_Taurea;CL1942.Contig2_Taurea;CL2158.Contig1_Taurea;CL2862.Contig1_Taurea;CL2862.Contig2_Taurea;CL3049.Contig1_Taurea;CL443.Contig1_Taurea;CL5031.Contig1_Taurea;CL5031.Contig2_Taurea;CL6428.Contig1_Taurea;CL685.Contig1_Taurea;CL685.Contig2_Taurea;CL685.Contig3_Taurea;CL6894…
ea;Unigene36814_Taurea;Unigene39124_Taurea;Unigene42898_Taurea;Unigene4314_Taurea;Unigene46078_Taurea;Unigene46964_Taurea;Unigene4708_Taurea;Unigene48450_Taurea;Unigene48813_Taurea;Unigene48966_Taurea;Unigene53539_Taurea;Unigene54314_Taurea;Unigene57019_Taurea;Unigene58341_Taurea;Unigene61368_Taurea;Unigene62204_Taurea;Unigene62254_Taurea;Unigene63832_Taurea;Unigene65637_Taurea;Unigene66735_Taure…
biological_process	growth	687	Unigene22926_Taurea;CL4544.Contig1_Taurea;CL4544.Contig2_Taurea;CL4544.Contig3_Taurea;CL4544.Contig4_Taurea;Unigene28054_Taurea;Unigene66871_Taurea;Unigene15337_Taurea;Unigene63230_Taurea;CL2851.Contig1_Taurea;CL3492.Contig2_Taurea;Unigene19178_Taurea;Unigene27268_Taurea;Unigene31894_Taurea;Unigene41066_Taurea;Unigene59279_Taurea;Unigene63459_Taurea;Unigene64088_Taurea;Unigene66135_Taurea;CL6258.…
biological_process	immune system process	534	CL1983.Contig1_Taurea;CL5608.Contig1_Taurea;CL5608.Contig2_Taurea;CL6306.Contig1_Taurea;CL6306.Contig2_Taurea;CL6306.Contig3_Taurea;CL6306.Contig4_Taurea;Unigene1592_Taurea;Unigene18026_Taurea;Unigene25253_Taurea;Unigene26453_Taurea;Unigene27291_Taurea;Unigene28511_Taurea;Unigene28557_Taurea;Unigene32004_Taurea;Unigene32699_Taurea;Unigene33659_Taurea;Unigene36199_Taurea;Unigene36919_Taurea;Unigen…
biological_process	localization	3146	CL10155.Contig2_Taurea;CL1188.Contig2_Taurea;CL1188.Contig3_Taurea;CL1188.Contig7_Taurea;CL1188.Contig8_Taurea;CL1942.Contig1_Taurea;CL1942.Contig2_Taurea;CL2158.Contig1_Taurea;CL2862.Contig1_Taurea;CL2862.Contig2_Taurea;CL3049.Contig1_Taurea;CL443.Contig1_Taurea;CL5031.Contig1_Taurea;CL5031.Contig2_Taurea;CL6428.Contig1_Taurea;CL685.Contig1_Taurea;CL685.Contig2_Taurea;CL685.Contig3_Taurea;CL6894…
;Unigene55197_Taurea;Unigene62340_Taurea;Unigene34326_Taurea;Unigene45862_Taurea;Unigene49073_Taurea;Unigene5421_Taurea;Unigene5675_Taurea;Unigene59366_Taurea;Unigene67529_Taurea;Unigene6939_Taurea;CL4753.Contig1_Taurea;CL6559.Contig1_Taurea;CL6559.Contig2_Taurea;Unigene28511_Taurea;CL3445.Contig1_Taurea;CL3445.Contig2_Taurea;CL3445.Contig3_Taurea;CL3445.Contig4_Taurea;CL3721.Contig1_Taurea;CL372…
biological_process	locomotion	21	CL2668.Contig1_Taurea;CL2668.Contig4_Taurea;Unigene41912_Taurea;CL6575.Contig1_Taurea;CL6575.Contig2_Taurea;CL6575.Contig4_Taurea;Unigene830_Taurea;CL1979.Contig1_Taurea;CL5538.Contig1_Taurea;CL5765.Contig1_Taurea;CL5765.Contig2_Taurea;CL6138.Contig1_Taurea;CL6138.Contig2_Taurea;CL7315.Contig1_Taurea;CL7315.Contig2_Taurea;Unigene11570_Taurea;Unigene15254_Taurea;Unigene36521_Taurea;Unigene3824_Tau…
biological_process	metabolic process	12876	CL5076.Contig1_Taurea;CL5076.Contig2_Taurea;CL8718.Contig1_Taurea;CL8718.Contig2_Taurea;Unigene16706_Taurea;Unigene27026_Taurea;Unigene28402_Taurea;Unigene36930_Taurea;Unigene40410_Taurea;Unigene40985_Taurea;Unigene58434_Taurea;Unigene8784_Taurea;Unigene35738_Taurea;CL9031.Contig1_Taurea;CL9791.Contig2_Taurea;Unigene45158_Taurea;Unigene54570_Taurea;CL7356.Contig1_Taurea;CL7356.Contig2_Taurea;Unig…
Taurea;CL1739.Contig2_Taurea;CL2383.Contig1_Taurea;CL3035.Contig1_Taurea;CL3186.Contig1_Taurea;CL3186.Contig2_Taurea;CL3271.Contig1_Taurea;CL3271.Contig2_Taurea;CL3271.Contig3_Taurea;CL3379.Contig1_Taurea;CL3379.Contig2_Taurea;CL3768.Contig1_Taurea;CL4018.Contig1_Taurea;CL4279.Contig1_Taurea;CL4721.Contig1_Taurea;CL4721.Contig2_Taurea;CL4721.Contig3_Taurea;CL4937.Contig1_Taurea;CL5700.Contig1_Tau…
a;Unigene2736_Taurea;Unigene27980_Taurea;Unigene28643_Taurea;Unigene28770_Taurea;Unigene28971_Taurea;Unigene28990_Taurea;Unigene29179_Taurea;Unigene30427_Taurea;Unigene30961_Taurea;Unigene31722_Taurea;Unigene32006_Taurea;Unigene32151_Taurea;Unigene32292_Taurea;Unigene32639_Taurea;Unigene32696_Taurea;Unigene32801_Taurea;Unigene33483_Taurea;Unigene33515_Taurea;Unigene337_Taurea;Unigene34741_Taurea;…
5750_Taurea;Unigene538_Taurea;Unigene47217_Taurea;Unigene29104_Taurea;CL1191.Contig1_Taurea;CL1191.Contig2_Taurea;CL225.Contig2_Taurea;CL3163.Contig3_Taurea;Unigene1027_Taurea;Unigene24640_Taurea;Unigene26835_Taurea;Unigene27489_Taurea;Unigene34686_Taurea;Unigene36365_Taurea;Unigene41873_Taurea;Unigene67465_Taurea;CL5010.Contig1_Taurea;Unigene58418_Taurea;Unigene61541_Taurea;Unigene71219_Taurea;U…
nigene35146_Taurea;Unigene35148_Taurea;Unigene35180_Taurea;Unigene35184_Taurea;Unigene35200_Taurea;Unigene35226_Taurea;Unigene35474_Taurea;Unigene35530_Taurea;Unigene35626_Taurea;Unigene3562_Taurea;Unigene35694_Taurea;Unigene35799_Taurea;Unigene35838_Taurea;Unigene35873_Taurea;Unigene35984_Taurea;Unigene36097_Taurea;Unigene36158_Taurea;Unigene36164_Taurea;Unigene36220_Taurea;Unigene36249_Taurea;U…
6_Taurea;Unigene46505_Taurea;Unigene70208_Taurea;CL5845.Contig2_Taurea;Unigene12240_Taurea;Unigene33295_Taurea;Unigene33158_Taurea;Unigene666_Taurea;CL1914.Contig1_Taurea;CL1914.Contig2_Taurea;CL1914.Contig3_Taurea;CL1914.Contig4_Taurea;CL4346.Contig1_Taurea;CL4346.Contig2_Taurea;Unigene12884_Taurea;CL8570.Contig1_Taurea;CL1323.Contig1_Taurea;CL1323.Contig2_Taurea;CL1323.Contig3_Taurea;CL1323.Con…
07_Taurea;Unigene34509_Taurea;Unigene34547_Taurea;Unigene34606_Taurea;Unigene35027_Taurea;Unigene35224_Taurea;Unigene35322_Taurea;Unigene35350_Taurea;Unigene3565_Taurea;Unigene3566_Taurea;Unigene35859_Taurea;Unigene35992_Taurea;Unigene3602_Taurea;Unigene36093_Taurea;Unigene36186_Taurea;Unigene36277_Taurea;Unigene36288_Taurea;Unigene36594_Taurea;Unigene36706_Taurea;Unigene36842_Taurea;Unigene3726_…
1535_Taurea;Unigene15842_Taurea;Unigene19109_Taurea;Unigene19652_Taurea;Unigene20123_Taurea;Unigene20922_Taurea;Unigene21254_Taurea;Unigene22064_Taurea;Unigene22855_Taurea;Unigene24377_Taurea;Unigene28308_Taurea;Unigene29799_Taurea;Unigene31438_Taurea;Unigene31591_Taurea;Unigene31998_Taurea;Unigene34951_Taurea;Unigene37127_Taurea;Unigene39698_Taurea;Unigene42425_Taurea;Unigene45143_Taurea;Unigene…
rea;Unigene68724_Taurea;Unigene68740_Taurea;Unigene693_Taurea;Unigene69654_Taurea;Unigene6980_Taurea;Unigene6981_Taurea;Unigene69847_Taurea;Unigene69988_Taurea;Unigene70308_Taurea;Unigene71428_Taurea;Unigene71479_Taurea;Unigene72344_Taurea;Unigene72468_Taurea;Unigene7785_Taurea;Unigene56031_Taurea;Unigene14749_Taurea;Unigene39729_Taurea;Unigene52991_Taurea;CL3614.Contig1_Taurea;CL7053.Contig1_Tau…
biological_process	multi-organism process	1171	CL1983.Contig1_Taurea;CL5608.Contig1_Taurea;CL5608.Contig2_Taurea;CL6306.Contig1_Taurea;CL6306.Contig2_Taurea;CL6306.Contig3_Taurea;CL6306.Contig4_Taurea;Unigene1592_Taurea;Unigene18026_Taurea;Unigene25253_Taurea;Unigene26453_Taurea;Unigene27291_Taurea;Unigene28511_Taurea;Unigene28557_Taurea;Unigene32004_Taurea;Unigene32699_Taurea;Unigene33659_Taurea;Unigene36199_Taurea;Unigene36919_Taurea;Unigen…
biological_process	multicellular organismal process	3146	Unigene37151_Taurea;CL2574.Contig1_Taurea;CL5777.Contig1_Taurea;CL5777.Contig2_Taurea;CL5777.Contig4_Taurea;CL8230.Contig1_Taurea;CL8230.Contig2_Taurea;Unigene46247_Taurea;Unigene52676_Taurea;CL10149.Contig1_Taurea;CL685.Contig1_Taurea;CL685.Contig2_Taurea;CL685.Contig3_Taurea;CL7680.Contig1_Taurea;CL7680.Contig2_Taurea;CL7691.Contig1_Taurea;CL9218.Contig2_Taurea;Unigene11527_Taurea;Unigene11725_…
1_Taurea;Unigene42580_Taurea;Unigene53683_Taurea;Unigene56547_Taurea;Unigene15807_Taurea;Unigene39812_Taurea;Unigene43589_Taurea;Unigene46078_Taurea;Unigene55339_Taurea;Unigene8011_Taurea;CL9733.Contig2_Taurea;CL9907.Contig1_Taurea;Unigene12878_Taurea;Unigene32684_Taurea;Unigene3626_Taurea;Unigene40313_Taurea;Unigene56391_Taurea;Unigene61757_Taurea;Unigene62660_Taurea;Unigene69205_Taurea;CL1622.C…
biological_process	negative regulation of biological process	827	CL2303.Contig1_Taurea;Unigene25308_Taurea;Unigene37799_Taurea;CL1027.Contig1_Taurea;CL1027.Contig2_Taurea;CL1027.Contig3_Taurea;CL1027.Contig4_Taurea;CL1027.Contig5_Taurea;CL2466.Contig1_Taurea;CL2466.Contig2_Taurea;CL2466.Contig3_Taurea;CL2466.Contig4_Taurea;CL2466.Contig5_Taurea;CL3012.Contig11_Taurea;CL3012.Contig12_Taurea;CL3012.Contig13_Taurea;CL3012.Contig3_Taurea;CL3012.Contig4_Taurea;CL30…
biological_process	positive regulation of biological process	540	Unigene28180_Taurea;CL6970.Contig1_Taurea;CL9290.Contig2_Taurea;CL9290.Contig3_Taurea;CL9290.Contig4_Taurea;Unigene22338_Taurea;Unigene35995_Taurea;Unigene37911_Taurea;Unigene48894_Taurea;Unigene5374_Taurea;Unigene69502_Taurea;CL4823.Contig1_Taurea;CL9547.Contig1_Taurea;CL9547.Contig2_Taurea;Unigene35242_Taurea;Unigene6691_Taurea;Unigene6795_Taurea;Unigene14758_Taurea;Unigene25574_Taurea;Unigene4…
biological_process	regulation of biological process	3236	Unigene35738_Taurea;Unigene28180_Taurea;CL1188.Contig2_Taurea;CL1188.Contig3_Taurea;CL1188.Contig7_Taurea;CL1188.Contig8_Taurea;CL2158.Contig1_Taurea;CL5031.Contig1_Taurea;CL5031.Contig2_Taurea;CL6845.Contig2_Taurea;CL6845.Contig4_Taurea;CL6845.Contig5_Taurea;CL6845.Contig9_Taurea;CL6894.Contig2_Taurea;Unigene13664_Taurea;Unigene17751_Taurea;Unigene18825_Taurea;Unigene25616_Taurea;Unigene25765_Ta…
ontig5_Taurea;CL4445.Contig1_Taurea;CL4903.Contig1_Taurea;CL5440.Contig1_Taurea;CL5975.Contig1_Taurea;CL7581.Contig1_Taurea;CL9028.Contig1_Taurea;CL9513.Contig1_Taurea;Unigene16703_Taurea;Unigene18633_Taurea;Unigene19455_Taurea;Unigene21009_Taurea;Unigene21900_Taurea;Unigene23068_Taurea;Unigene26656_Taurea;Unigene30948_Taurea;Unigene32921_Taurea;Unigene33213_Taurea;Unigene3360_Taurea;Unigene35162…
;Unigene60084_Taurea;CL443.Contig2_Taurea;Unigene15304_Taurea;Unigene3700_Taurea;Unigene40487_Taurea;Unigene5441_Taurea;Unigene56057_Taurea;Unigene43923_Taurea;Unigene60148_Taurea;CL342.Contig1_Taurea;CL342.Contig2_Taurea;CL5009.Contig1_Taurea;CL5187.Contig2_Taurea;CL5187.Contig4_Taurea;CL7250.Contig1_Taurea;CL860.Contig1_Taurea;Unigene2329_Taurea;Unigene31663_Taurea;Unigene32884_Taurea;Unigene33…
biological_process	reproduction	1775	CL2574.Contig1_Taurea;CL5777.Contig1_Taurea;CL5777.Contig2_Taurea;CL5777.Contig4_Taurea;CL8230.Contig1_Taurea;CL8230.Contig2_Taurea;CL10164.Contig2_Taurea;CL1027.Contig1_Taurea;CL1027.Contig2_Taurea;CL1027.Contig3_Taurea;CL1027.Contig4_Taurea;CL1027.Contig5_Taurea;CL1219.Contig1_Taurea;CL2672.Contig1_Taurea;CL2672.Contig2_Taurea;CL2672.Contig3_Taurea;CL2672.Contig4_Taurea;CL3106.Contig1_Taurea;CL…
73_Taurea;Unigene72122_Taurea;CL7481.Contig1_Taurea;CL8335.Contig1_Taurea;Unigene13555_Taurea;Unigene231_Taurea;Unigene25306_Taurea;Unigene26872_Taurea;Unigene37277_Taurea;Unigene38852_Taurea;Unigene42033_Taurea;Unigene42615_Taurea;Unigene4562_Taurea;Unigene4656_Taurea;Unigene51175_Taurea;Unigene53412_Taurea;Unigene53883_Taurea;Unigene59980_Taurea;Unigene60420_Taurea;Unigene60712_Taurea;Unigene61…
biological_process	reproductive process	1773	CL2574.Contig1_Taurea;CL5777.Contig1_Taurea;CL5777.Contig2_Taurea;CL5777.Contig4_Taurea;CL8230.Contig1_Taurea;CL8230.Contig2_Taurea;CL10164.Contig2_Taurea;CL1027.Contig1_Taurea;CL1027.Contig2_Taurea;CL1027.Contig3_Taurea;CL1027.Contig4_Taurea;CL1027.Contig5_Taurea;CL1219.Contig1_Taurea;CL2672.Contig1_Taurea;CL2672.Contig2_Taurea;CL2672.Contig3_Taurea;CL2672.Contig4_Taurea;CL3106.Contig1_Taurea;CL…
tig1_Taurea;CL8335.Contig1_Taurea;Unigene13555_Taurea;Unigene231_Taurea;Unigene25306_Taurea;Unigene26872_Taurea;Unigene37277_Taurea;Unigene38852_Taurea;Unigene42033_Taurea;Unigene42615_Taurea;Unigene4562_Taurea;Unigene4656_Taurea;Unigene51175_Taurea;Unigene53412_Taurea;Unigene53883_Taurea;Unigene59980_Taurea;Unigene60420_Taurea;Unigene60712_Taurea;Unigene61794_Taurea;Unigene66796_Taurea;CL3499.Co…
biological_process	response to stimulus	6168	CL10093.Contig1_Taurea;CL10093.Contig2_Taurea;CL1430.Contig2_Taurea;CL1724.Contig2_Taurea;CL2535.Contig2_Taurea;CL2729.Contig1_Taurea;CL2950.Contig1_Taurea;CL3138.Contig1_Taurea;CL4047.Contig1_Taurea;CL558.Contig2_Taurea;CL558.Contig3_Taurea;CL6452.Contig1_Taurea;CL6510.Contig1_Taurea;CL6510.Contig2_Taurea;CL9442.Contig1_Taurea;Unigene12126_Taurea;Unigene13712_Taurea;Unigene15880_Taurea;Unigene16…
ene63497_Taurea;Unigene64082_Taurea;Unigene64278_Taurea;Unigene64425_Taurea;Unigene64748_Taurea;Unigene65948_Taurea;Unigene66193_Taurea;Unigene66379_Taurea;Unigene66553_Taurea;Unigene6677_Taurea;Unigene66839_Taurea;Unigene67110_Taurea;Unigene67375_Taurea;Unigene67557_Taurea;Unigene67621_Taurea;Unigene68116_Taurea;Unigene68848_Taurea;Unigene68967_Taurea;Unigene70069_Taurea;Unigene70487_Taurea;Unig…
rea;CL1631.Contig2_Taurea;CL1739.Contig1_Taurea;CL1739.Contig2_Taurea;CL229.Contig1_Taurea;CL2801.Contig1_Taurea;CL3002.Contig1_Taurea;CL443.Contig2_Taurea;CL5096.Contig2_Taurea;CL5112.Contig1_Taurea;CL5112.Contig2_Taurea;CL5349.Contig1_Taurea;CL5783.Contig1_Taurea;CL5855.Contig1_Taurea;CL6895.Contig1_Taurea;CL6945.Contig1_Taurea;CL8079.Contig1_Taurea;CL8744.Contig1_Taurea;CL8744.Contig2_Taurea;C…
ne17850_Taurea;Unigene18863_Taurea;Unigene19307_Taurea;Unigene19609_Taurea;Unigene2038_Taurea;Unigene21172_Taurea;Unigene21173_Taurea;Unigene21237_Taurea;Unigene2154_Taurea;Unigene21600_Taurea;Unigene21638_Taurea;Unigene22757_Taurea;Unigene23403_Taurea;Unigene23404_Taurea;Unigene23481_Taurea;Unigene23687_Taurea;Unigene23806_Taurea;Unigene23807_Taurea;Unigene23862_Taurea;Unigene26873_Taurea;Unigen…
biological_process	signaling	1232	CL10093.Contig1_Taurea;CL10093.Contig2_Taurea;CL10240.Contig1_Taurea;CL1033.Contig1_Taurea;CL131.Contig1_Taurea;CL1381.Contig2_Taurea;CL1430.Contig2_Taurea;CL1591.Contig1_Taurea;CL1591.Contig2_Taurea;CL1724.Contig1_Taurea;CL1724.Contig2_Taurea;CL2336.Contig1_Taurea;CL2374.Contig1_Taurea;CL2449.Contig1_Taurea;CL2702.Contig1_Taurea;CL2929.Contig1_Taurea;CL2929.Contig2_Taurea;CL2954.Contig2_Taurea;C…
biological_process	single-organism process	4079	Unigene37151_Taurea;CL2574.Contig1_Taurea;CL5777.Contig1_Taurea;CL5777.Contig2_Taurea;CL5777.Contig4_Taurea;CL8230.Contig1_Taurea;CL8230.Contig2_Taurea;Unigene46247_Taurea;Unigene52676_Taurea;CL10149.Contig1_Taurea;CL685.Contig1_Taurea;CL685.Contig2_Taurea;CL685.Contig3_Taurea;CL7680.Contig1_Taurea;CL7680.Contig2_Taurea;CL7691.Contig1_Taurea;CL9218.Contig2_Taurea;Unigene11527_Taurea;Unigene11725_…
CL1323.Contig4_Taurea;CL1514.Contig1_Taurea;CL1715.Contig1_Taurea;CL1715.Contig2_Taurea;CL1715.Contig3_Taurea;CL1715.Contig4_Taurea;CL1916.Contig1_Taurea;CL1954.Contig1_Taurea;CL1983.Contig2_Taurea;CL2023.Contig1_Taurea;CL2086.Contig1_Taurea;CL2123.Contig1_Taurea;CL2123.Contig2_Taurea;CL2191.Contig1_Taurea;CL2191.Contig3_Taurea;CL2191.Contig4_Taurea;CL2191.Contig5_Taurea;CL2191.Contig6_Taurea;CL2…
aurea;Unigene37094_Taurea;Unigene37313_Taurea;Unigene38316_Taurea;Unigene38784_Taurea;Unigene41326_Taurea;Unigene4213_Taurea;Unigene42909_Taurea;Unigene4685_Taurea;Unigene47993_Taurea;Unigene48678_Taurea;Unigene48966_Taurea;Unigene50529_Taurea;Unigene50856_Taurea;Unigene52106_Taurea;Unigene52948_Taurea;Unigene55543_Taurea;Unigene55681_Taurea;Unigene58265_Taurea;Unigene63803_Taurea;Unigene65651_Ta…
cellular_component	cell	15906	CL1017.Contig1_Taurea;CL1590.Contig1_Taurea;CL1916.Contig2_Taurea;CL1948.Contig1_Taurea;CL2666.Contig1_Taurea;CL2666.Contig4_Taurea;CL2666.Contig5_Taurea;CL2666.Contig6_Taurea;CL2764.Contig1_Taurea;CL2991.Contig10_Taurea;CL2991.Contig1_Taurea;CL2991.Contig2_Taurea;CL2991.Contig3_Taurea;CL2991.Contig4_Taurea;CL2991.Contig5_Taurea;CL2991.Contig6_Taurea;CL2991.Contig7_Taurea;CL2991.Contig8_Taurea;CL…
72_Taurea;Unigene19303_Taurea;Unigene19307_Taurea;Unigene1930_Taurea;Unigene19316_Taurea;Unigene19371_Taurea;Unigene19427_Taurea;Unigene19647_Taurea;Unigene19708_Taurea;Unigene19709_Taurea;Unigene19895_Taurea;Unigene1996_Taurea;Unigene20018_Taurea;Unigene20161_Taurea;Unigene20162_Taurea;Unigene20262_Taurea;Unigene20394_Taurea;Unigene20598_Taurea;Unigene20744_Taurea;Unigene20877_Taurea;Unigene2096…
tig1_Taurea;CL6961.Contig3_Taurea;CL7021.Contig1_Taurea;CL7183.Contig1_Taurea;CL7183.Contig2_Taurea;CL7335.Contig1_Taurea;CL7335.Contig2_Taurea;CL7374.Contig1_Taurea;CL743.Contig1_Taurea;CL743.Contig2_Taurea;CL7432.Contig1_Taurea;CL7464.Contig1_Taurea;CL7508.Contig2_Taurea;CL754.Contig2_Taurea;CL754.Contig3_Taurea;CL7601.Contig1_Taurea;CL7601.Contig3_Taurea;CL7698.Contig1_Taurea;CL7698.Contig2_Ta…
aurea;CL3165.Contig1_Taurea;CL3165.Contig2_Taurea;CL343.Contig2_Taurea;CL343.Contig3_Taurea;CL3983.Contig1_Taurea;CL4632.Contig1_Taurea;CL4632.Contig2_Taurea;CL6262.Contig1_Taurea;CL628.Contig2_Taurea;CL6328.Contig1_Taurea;CL673.Contig1_Taurea;CL7323.Contig2_Taurea;CL8893.Contig1_Taurea;CL9906.Contig1_Taurea;CL9906.Contig2_Taurea;Unigene11626_Taurea;Unigene12441_Taurea;Unigene12844_Taurea;Unigene…
009_Taurea;Unigene19070_Taurea;Unigene19071_Taurea;Unigene19087_Taurea;Unigene19088_Taurea;Unigene19111_Taurea;Unigene19119_Taurea;Unigene19171_Taurea;Unigene19172_Taurea;Unigene19302_Taurea;Unigene19375_Taurea;Unigene19383_Taurea;Unigene19458_Taurea;Unigene19506_Taurea;Unigene19510_Taurea;Unigene19545_Taurea;Unigene19766_Taurea;Unigene19832_Taurea;Unigene19916_Taurea;Unigene20067_Taurea;Unigene2…
aurea;Unigene37750_Taurea;Unigene28228_Taurea;Unigene3507_Taurea;Unigene35750_Taurea;Unigene47716_Taurea;Unigene1499_Taurea;Unigene6298_Taurea;Unigene6653_Taurea;Unigene7792_Taurea;CL6367.Contig1_Taurea;CL6367.Contig2_Taurea;CL1310.Contig10_Taurea;CL1310.Contig11_Taurea;CL1310.Contig12_Taurea;CL1310.Contig13_Taurea;CL1310.Contig14_Taurea;CL1310.Contig15_Taurea;CL1310.Contig1_Taurea;CL1310.Contig2…
0778_Taurea;Unigene21067_Taurea;Unigene21157_Taurea;Unigene2156_Taurea;Unigene21621_Taurea;Unigene21697_Taurea;Unigene21956_Taurea;Unigene22114_Taurea;Unigene22160_Taurea;Unigene22162_Taurea;Unigene22170_Taurea;Unigene22269_Taurea;Unigene22335_Taurea;Unigene22839_Taurea;Unigene22872_Taurea;Unigene22970_Taurea;Unigene22991_Taurea;Unigene23039_Taurea;Unigene23123_Taurea;Unigene23180_Taurea;Unigene2…
ea;Unigene45307_Taurea;Unigene45485_Taurea;Unigene45957_Taurea;Unigene45963_Taurea;Unigene45997_Taurea;Unigene46037_Taurea;Unigene4658_Taurea;Unigene46719_Taurea;Unigene47081_Taurea;Unigene47527_Taurea;Unigene4764_Taurea;Unigene47672_Taurea;Unigene47690_Taurea;Unigene47871_Taurea;Unigene48041_Taurea;Unigene48138_Taurea;Unigene48156_Taurea;Unigene48398_Taurea;Unigene48500_Taurea;Unigene49051_Taure…
ntig1_Taurea;CL4213.Contig1_Taurea;CL4213.Contig2_Taurea;CL4213.Contig3_Taurea;CL4353.Contig1_Taurea;CL4363.Contig1_Taurea;CL4419.Contig1_Taurea;CL4428.Contig1_Taurea;CL4428.Contig2_Taurea;CL4428.Contig3_Taurea;CL4428.Contig4_Taurea;CL4436.Contig1_Taurea;CL4446.Contig1_Taurea;CL445.Contig1_Taurea;CL445.Contig2_Taurea;CL4457.Contig1_Taurea;CL4535.Contig1_Taurea;CL4556.Contig2_Taurea;CL4556.Contig3…
rea;Unigene22144_Taurea;Unigene22193_Taurea;Unigene22309_Taurea;Unigene22585_Taurea;Unigene22824_Taurea;Unigene22921_Taurea;Unigene23091_Taurea;Unigene23598_Taurea;Unigene23603_Taurea;Unigene23679_Taurea;Unigene2367_Taurea;Unigene23721_Taurea;Unigene23791_Taurea;Unigene2391_Taurea;Unigene23990_Taurea;Unigene24003_Taurea;Unigene24084_Taurea;Unigene24216_Taurea;Unigene24333_Taurea;Unigene24365_Taur…
cellular_component	cell junction	1177	CL3557.Contig1_Taurea;CL10094.Contig1_Taurea;CL10110.Contig1_Taurea;CL10117.Contig1_Taurea;CL10128.Contig1_Taurea;CL10134.Contig1_Taurea;CL10164.Contig1_Taurea;CL10164.Contig2_Taurea;CL10179.Contig1_Taurea;CL10205.Contig1_Taurea;CL10211.Contig2_Taurea;CL10222.Contig1_Taurea;CL10302.Contig1_Taurea;CL107.Contig14_Taurea;CL107.Contig15_Taurea;CL107.Contig18_Taurea;CL107.Contig19_Taurea;CL107.Contig1…
cellular_component	cell part	15905	CL1017.Contig1_Taurea;CL1590.Contig1_Taurea;CL1916.Contig2_Taurea;CL1948.Contig1_Taurea;CL2666.Contig1_Taurea;CL2666.Contig4_Taurea;CL2666.Contig5_Taurea;CL2666.Contig6_Taurea;CL2764.Contig1_Taurea;CL2991.Contig10_Taurea;CL2991.Contig1_Taurea;CL2991.Contig2_Taurea;CL2991.Contig3_Taurea;CL2991.Contig4_Taurea;CL2991.Contig5_Taurea;CL2991.Contig6_Taurea;CL2991.Contig7_Taurea;CL2991.Contig8_Taurea;CL…
72_Taurea;Unigene19303_Taurea;Unigene19307_Taurea;Unigene1930_Taurea;Unigene19316_Taurea;Unigene19371_Taurea;Unigene19427_Taurea;Unigene19647_Taurea;Unigene19708_Taurea;Unigene19709_Taurea;Unigene19895_Taurea;Unigene1996_Taurea;Unigene20018_Taurea;Unigene20161_Taurea;Unigene20162_Taurea;Unigene20262_Taurea;Unigene20394_Taurea;Unigene20598_Taurea;Unigene20744_Taurea;Unigene20877_Taurea;Unigene2096…
tig1_Taurea;CL6961.Contig3_Taurea;CL7021.Contig1_Taurea;CL7183.Contig1_Taurea;CL7183.Contig2_Taurea;CL7335.Contig1_Taurea;CL7335.Contig2_Taurea;CL7374.Contig1_Taurea;CL743.Contig1_Taurea;CL743.Contig2_Taurea;CL7432.Contig1_Taurea;CL7464.Contig1_Taurea;CL7508.Contig2_Taurea;CL754.Contig2_Taurea;CL754.Contig3_Taurea;CL7601.Contig1_Taurea;CL7601.Contig3_Taurea;CL7698.Contig1_Taurea;CL7698.Contig2_Ta…
aurea;CL3165.Contig1_Taurea;CL3165.Contig2_Taurea;CL343.Contig2_Taurea;CL343.Contig3_Taurea;CL3983.Contig1_Taurea;CL4632.Contig1_Taurea;CL4632.Contig2_Taurea;CL6262.Contig1_Taurea;CL628.Contig2_Taurea;CL6328.Contig1_Taurea;CL673.Contig1_Taurea;CL7323.Contig2_Taurea;CL8893.Contig1_Taurea;CL9906.Contig1_Taurea;CL9906.Contig2_Taurea;Unigene11626_Taurea;Unigene12441_Taurea;Unigene12844_Taurea;Unigene…
009_Taurea;Unigene19070_Taurea;Unigene19071_Taurea;Unigene19087_Taurea;Unigene19088_Taurea;Unigene19111_Taurea;Unigene19119_Taurea;Unigene19171_Taurea;Unigene19172_Taurea;Unigene19302_Taurea;Unigene19375_Taurea;Unigene19383_Taurea;Unigene19458_Taurea;Unigene19506_Taurea;Unigene19510_Taurea;Unigene19545_Taurea;Unigene19766_Taurea;Unigene19832_Taurea;Unigene19916_Taurea;Unigene20067_Taurea;Unigene2…
rea;Unigene28228_Taurea;Unigene3507_Taurea;Unigene35750_Taurea;Unigene47716_Taurea;Unigene1499_Taurea;Unigene6298_Taurea;Unigene6653_Taurea;Unigene7792_Taurea;CL6367.Contig1_Taurea;CL6367.Contig2_Taurea;CL1310.Contig10_Taurea;CL1310.Contig11_Taurea;CL1310.Contig12_Taurea;CL1310.Contig13_Taurea;CL1310.Contig14_Taurea;CL1310.Contig15_Taurea;CL1310.Contig1_Taurea;CL1310.Contig2_Taurea;CL1310.Contig3…
67_Taurea;Unigene21157_Taurea;Unigene2156_Taurea;Unigene21621_Taurea;Unigene21697_Taurea;Unigene21956_Taurea;Unigene22114_Taurea;Unigene22160_Taurea;Unigene22162_Taurea;Unigene22170_Taurea;Unigene22269_Taurea;Unigene22335_Taurea;Unigene22839_Taurea;Unigene22872_Taurea;Unigene22970_Taurea;Unigene22991_Taurea;Unigene23039_Taurea;Unigene23123_Taurea;Unigene23180_Taurea;Unigene23369_Taurea;Unigene233…
;Unigene45485_Taurea;Unigene45957_Taurea;Unigene45963_Taurea;Unigene45997_Taurea;Unigene46037_Taurea;Unigene4658_Taurea;Unigene46719_Taurea;Unigene47081_Taurea;Unigene47527_Taurea;Unigene4764_Taurea;Unigene47672_Taurea;Unigene47690_Taurea;Unigene47871_Taurea;Unigene48041_Taurea;Unigene48138_Taurea;Unigene48156_Taurea;Unigene48398_Taurea;Unigene48500_Taurea;Unigene49051_Taurea;Unigene50311_Taurea;…
ntig1_Taurea;CL4213.Contig2_Taurea;CL4213.Contig3_Taurea;CL4353.Contig1_Taurea;CL4363.Contig1_Taurea;CL4419.Contig1_Taurea;CL4428.Contig1_Taurea;CL4428.Contig2_Taurea;CL4428.Contig3_Taurea;CL4428.Contig4_Taurea;CL4436.Contig1_Taurea;CL4446.Contig1_Taurea;CL445.Contig1_Taurea;CL445.Contig2_Taurea;CL4457.Contig1_Taurea;CL4535.Contig1_Taurea;CL4556.Contig2_Taurea;CL4556.Contig3_Taurea;CL4556.Contig4…
a;Unigene22193_Taurea;Unigene22309_Taurea;Unigene22585_Taurea;Unigene22824_Taurea;Unigene22921_Taurea;Unigene23091_Taurea;Unigene23598_Taurea;Unigene23603_Taurea;Unigene23679_Taurea;Unigene2367_Taurea;Unigene23721_Taurea;Unigene23791_Taurea;Unigene2391_Taurea;Unigene23990_Taurea;Unigene24003_Taurea;Unigene24084_Taurea;Unigene24216_Taurea;Unigene24333_Taurea;Unigene24365_Taurea;Unigene24467_Taurea…
cellular_component	extracellular matrix	4	Unigene53757_Taurea;CL558.Contig2_Taurea;Unigene12975_Taurea;Unigene36400_Taurea
cellular_component	extracellular matrix part	3	CL558.Contig2_Taurea;Unigene12975_Taurea;Unigene36400_Taurea
cellular_component	extracellular region	674	Unigene26258_Taurea;Unigene33509_Taurea;Unigene5106_Taurea;Unigene6810_Taurea;CL4863.Contig4_Taurea;CL8160.Contig1_Taurea;Unigene19996_Taurea;Unigene30746_Taurea;Unigene35317_Taurea;Unigene40632_Taurea;Unigene67280_Taurea;Unigene70000_Taurea;CL10048.Contig1_Taurea;CL10134.Contig1_Taurea;CL10141.Contig1_Taurea;CL10178.Contig1_Taurea;CL10181.Contig1_Taurea;CL10241.Contig1_Taurea;CL10241.Contig3_Tau…
cellular_component	extracellular region part	12	Unigene26258_Taurea;Unigene33509_Taurea;Unigene5106_Taurea;Unigene6810_Taurea;CL4863.Contig4_Taurea;CL8160.Contig1_Taurea;Unigene19996_Taurea;Unigene30746_Taurea;Unigene35317_Taurea;Unigene40632_Taurea;Unigene67280_Taurea;Unigene70000_Taurea
cellular_component	macromolecular complex	4499	CL1017.Contig1_Taurea;CL1590.Contig1_Taurea;CL1916.Contig2_Taurea;CL1948.Contig1_Taurea;CL2666.Contig1_Taurea;CL2666.Contig4_Taurea;CL2666.Contig5_Taurea;CL2666.Contig6_Taurea;CL2764.Contig1_Taurea;CL2991.Contig10_Taurea;CL2991.Contig1_Taurea;CL2991.Contig2_Taurea;CL2991.Contig3_Taurea;CL2991.Contig4_Taurea;CL2991.Contig5_Taurea;CL2991.Contig6_Taurea;CL2991.Contig7_Taurea;CL2991.Contig8_Taurea;CL…
2_Taurea;CL1035.Contig1_Taurea;CL1035.Contig2_Taurea;CL1071.Contig1_Taurea;CL1071.Contig2_Taurea;CL1071.Contig3_Taurea;CL1105.Contig1_Taurea;CL1105.Contig2_Taurea;CL1112.Contig1_Taurea;CL1112.Contig2_Taurea;CL1218.Contig2_Taurea;CL1281.Contig1_Taurea;CL1497.Contig1_Taurea;CL1686.Contig1_Taurea;CL1696.Contig1_Taurea;CL1723.Contig2_Taurea;CL180.Contig1_Taurea;CL1807.Contig1_Taurea;CL183.Contig1_Tau…
e40740_Taurea;Unigene43110_Taurea;Unigene43851_Taurea;Unigene48347_Taurea;Unigene49561_Taurea;Unigene58203_Taurea;Unigene60604_Taurea;Unigene61220_Taurea;Unigene65633_Taurea;Unigene66416_Taurea;Unigene69755_Taurea;Unigene7394_Taurea;CL5112.Contig1_Taurea;CL5112.Contig2_Taurea;CL6428.Contig1_Taurea;Unigene21058_Taurea;Unigene33112_Taurea;Unigene41034_Taurea;Unigene52848_Taurea;Unigene56619_Taurea;…
cellular_component	membrane	6664	Unigene49562_Taurea;Unigene27976_Taurea;Unigene42573_Taurea;Unigene62117_Taurea;CL1852.Contig1_Taurea;CL2586.Contig1_Taurea;CL4463.Contig1_Taurea;CL6979.Contig1_Taurea;CL6979.Contig2_Taurea;Unigene19689_Taurea;Unigene29099_Taurea;Unigene30219_Taurea;Unigene3168_Taurea;Unigene39312_Taurea;Unigene67683_Taurea;Unigene72799_Taurea;CL1433.Contig1_Taurea;CL1433.Contig2_Taurea;CL1433.Contig3_Taurea;CL14…
Taurea;Unigene24878_Taurea;Unigene24948_Taurea;Unigene24949_Taurea;Unigene24951_Taurea;Unigene24953_Taurea;Unigene25022_Taurea;Unigene25059_Taurea;Unigene25100_Taurea;Unigene25134_Taurea;Unigene25253_Taurea;Unigene25288_Taurea;Unigene25306_Taurea;Unigene25385_Taurea;Unigene25395_Taurea;Unigene25426_Taurea;Unigene25438_Taurea;Unigene25477_Taurea;Unigene25517_Taurea;Unigene25565_Taurea;Unigene25574…
a;Unigene9301_Taurea;Unigene9334_Taurea;Unigene9415_Taurea;Unigene9457_Taurea;Unigene947_Taurea;Unigene9506_Taurea;Unigene9596_Taurea;Unigene9602_Taurea;Unigene9619_Taurea;Unigene9634_Taurea;Unigene9680_Taurea;Unigene9686_Taurea;Unigene969_Taurea;Unigene972_Taurea;Unigene9773_Taurea;Unigene9837_Taurea;Unigene984_Taurea;Unigene9865_Taurea;Unigene9891_Taurea;Unigene9970_Taurea;CL5618.Contig1_Taurea…
38490_Taurea;Unigene38512_Taurea;Unigene38530_Taurea;Unigene3856_Taurea;Unigene38575_Taurea;Unigene38617_Taurea;Unigene38638_Taurea;Unigene38677_Taurea;Unigene38772_Taurea;Unigene38773_Taurea;Unigene38805_Taurea;Unigene38885_Taurea;Unigene38897_Taurea;Unigene38957_Taurea;Unigene38965_Taurea;Unigene39056_Taurea;Unigene3907_Taurea;Unigene39121_Taurea;Unigene39123_Taurea;Unigene39131_Taurea;Unigene3…
Taurea;CL6945.Contig1_Taurea;CL7461.Contig2_Taurea;CL8220.Contig1_Taurea;CL8233.Contig1_Taurea;CL9664.Contig1_Taurea;CL9763.Contig1_Taurea;CL9763.Contig2_Taurea;Unigene10791_Taurea;Unigene11459_Taurea;Unigene11661_Taurea;Unigene11788_Taurea;Unigene12072_Taurea;Unigene12098_Taurea;Unigene12325_Taurea;Unigene12371_Taurea;Unigene13121_Taurea;Unigene13506_Taurea;Unigene136_Taurea;Unigene13920_Taurea;…
cellular_component	membrane part	1185	Unigene49562_Taurea;CL1852.Contig1_Taurea;CL2586.Contig1_Taurea;CL4463.Contig1_Taurea;CL6979.Contig1_Taurea;CL6979.Contig2_Taurea;Unigene19689_Taurea;Unigene29099_Taurea;Unigene30219_Taurea;Unigene3168_Taurea;Unigene39312_Taurea;Unigene67683_Taurea;Unigene72799_Taurea;CL1433.Contig1_Taurea;CL1433.Contig2_Taurea;CL1433.Contig3_Taurea;CL1433.Contig4_Taurea;Unigene14289_Taurea;Unigene2111_Taurea;Uni…
cellular_component	membrane-enclosed lumen	2181	Unigene2850_Taurea;Unigene2851_Taurea;CL9420.Contig1_Taurea;Unigene12392_Taurea;Unigene23826_Taurea;Unigene23920_Taurea;Unigene26547_Taurea;Unigene32788_Taurea;Unigene34955_Taurea;Unigene40501_Taurea;Unigene44956_Taurea;Unigene49943_Taurea;Unigene51566_Taurea;Unigene53285_Taurea;Unigene53428_Taurea;Unigene58981_Taurea;Unigene60537_Taurea;Unigene68362_Taurea;CL3107.Contig1_Taurea;CL3107.Contig2_Ta…
nigene49764_Taurea;Unigene49911_Taurea;Unigene49915_Taurea;Unigene49921_Taurea;Unigene49951_Taurea;Unigene49957_Taurea;Unigene49969_Taurea;Unigene49975_Taurea;Unigene49997_Taurea;Unigene50184_Taurea;Unigene50196_Taurea;Unigene50234_Taurea;Unigene50393_Taurea;Unigene50465_Taurea;Unigene50643_Taurea;Unigene5074_Taurea;Unigene50840_Taurea;Unigene50848_Taurea;Unigene50937_Taurea;Unigene50957_Taurea;U…
cellular_component	nucleoid	28	Unigene55372_Taurea;Unigene69377_Taurea;CL10216.Contig1_Taurea;CL5076.Contig1_Taurea;CL5076.Contig2_Taurea;Unigene1096_Taurea;Unigene11991_Taurea;Unigene31971_Taurea;Unigene36205_Taurea;Unigene37181_Taurea;Unigene47970_Taurea;Unigene57456_Taurea;Unigene66959_Taurea;Unigene791_Taurea;CL4556.Contig2_Taurea;CL4556.Contig3_Taurea;CL4556.Contig4_Taurea;Unigene5107_Taurea;Unigene66284_Taurea;CL4056.Con…
cellular_component	organelle	12688	Unigene49562_Taurea;CL10181.Contig1_Taurea;CL10211.Contig2_Taurea;CL10253.Contig1_Taurea;CL10264.Contig1_Taurea;CL1034.Contig1_Taurea;CL107.Contig15_Taurea;CL107.Contig18_Taurea;CL107.Contig19_Taurea;CL107.Contig1_Taurea;CL107.Contig3_Taurea;CL1098.Contig1_Taurea;CL1098.Contig2_Taurea;CL1098.Contig3_Taurea;CL1182.Contig1_Taurea;CL1182.Contig2_Taurea;CL1182.Contig3_Taurea;CL1182.Contig4_Taurea;CL1…
Unigene32355_Taurea;Unigene32637_Taurea;Unigene32660_Taurea;Unigene32715_Taurea;Unigene33032_Taurea;Unigene33042_Taurea;Unigene33124_Taurea;Unigene33127_Taurea;Unigene33384_Taurea;Unigene33423_Taurea;Unigene33522_Taurea;Unigene33533_Taurea;Unigene33650_Taurea;Unigene33667_Taurea;Unigene33741_Taurea;Unigene33775_Taurea;Unigene33882_Taurea;Unigene33933_Taurea;Unigene34188_Taurea;Unigene34364_Taurea…
ntig2_Taurea;CL6939.Contig1_Taurea;CL6971.Contig1_Taurea;CL698.Contig2_Taurea;CL6992.Contig1_Taurea;CL7023.Contig1_Taurea;CL7026.Contig1_Taurea;CL7064.Contig1_Taurea;CL7079.Contig1_Taurea;CL7079.Contig2_Taurea;CL7094.Contig1_Taurea;CL7267.Contig1_Taurea;CL7267.Contig2_Taurea;CL7267.Contig3_Taurea;CL7349.Contig1_Taurea;CL74.Contig2_Taurea;CL7474.Contig3_Taurea;CL7560.Contig1_Taurea;CL7591.Contig1_…
Taurea;CL9002.Contig1_Taurea;CL9018.Contig2_Taurea;CL9084.Contig1_Taurea;CL9084.Contig2_Taurea;CL9165.Contig1_Taurea;CL9352.Contig1_Taurea;CL9439.Contig1_Taurea;CL9439.Contig2_Taurea;CL9456.Contig1_Taurea;CL96.Contig2_Taurea;CL9603.Contig2_Taurea;CL9628.Contig1_Taurea;CL9651.Contig1_Taurea;CL9896.Contig1_Taurea;CL9896.Contig2_Taurea;CL9937.Contig1_Taurea;CL9937.Contig2_Taurea;CL9940.Contig1_Taure…
10216.Contig1_Taurea;CL10248.Contig1_Taurea;CL10263.Contig1_Taurea;CL10263.Contig5_Taurea;CL10266.Contig1_Taurea;CL10306.Contig1_Taurea;CL1059.Contig1_Taurea;CL106.Contig1_Taurea;CL106.Contig2_Taurea;CL1074.Contig1_Taurea;CL1074.Contig2_Taurea;CL1142.Contig1_Taurea;CL1142.Contig2_Taurea;CL1179.Contig2_Taurea;CL1212.Contig1_Taurea;CL129.Contig2_Taurea;CL1291.Contig1_Taurea;CL1291.Contig2_Taurea;CL…
aurea;Unigene6042_Taurea;Unigene604_Taurea;Unigene61005_Taurea;Unigene61124_Taurea;Unigene61515_Taurea;Unigene61553_Taurea;Unigene61626_Taurea;Unigene61860_Taurea;Unigene6322_Taurea;Unigene63490_Taurea;Unigene63694_Taurea;Unigene63763_Taurea;Unigene63941_Taurea;Unigene64292_Taurea;Unigene64621_Taurea;Unigene64943_Taurea;Unigene65052_Taurea;Unigene65158_Taurea;Unigene65341_Taurea;Unigene65960_Taur…
igene10998_Taurea;Unigene2200_Taurea;Unigene2201_Taurea;Unigene22433_Taurea;Unigene28575_Taurea;Unigene38505_Taurea;Unigene39887_Taurea;Unigene5400_Taurea;Unigene59040_Taurea;Unigene67279_Taurea;Unigene71256_Taurea;Unigene7189_Taurea;Unigene72207_Taurea;CL2481.Contig1_Taurea;Unigene62643_Taurea;Unigene4330_Taurea;Unigene60793_Taurea;Unigene67483_Taurea;Unigene72392_Taurea;Unigene48962_Taurea;CL48…
075_Taurea;Unigene69190_Taurea;Unigene69268_Taurea;Unigene69340_Taurea;Unigene69502_Taurea;Unigene69545_Taurea;Unigene69669_Taurea;Unigene69847_Taurea;Unigene69887_Taurea;Unigene69981_Taurea;Unigene70065_Taurea;Unigene702_Taurea;Unigene70314_Taurea;Unigene70554_Taurea;Unigene70623_Taurea;Unigene70625_Taurea;Unigene70678_Taurea;Unigene70699_Taurea;Unigene70725_Taurea;Unigene70742_Taurea;Unigene707…
cellular_component	organelle part	6082	Unigene49562_Taurea;CL10181.Contig1_Taurea;CL10211.Contig2_Taurea;CL10253.Contig1_Taurea;CL10264.Contig1_Taurea;CL1034.Contig1_Taurea;CL107.Contig15_Taurea;CL107.Contig18_Taurea;CL107.Contig19_Taurea;CL107.Contig1_Taurea;CL107.Contig3_Taurea;CL1098.Contig1_Taurea;CL1098.Contig2_Taurea;CL1098.Contig3_Taurea;CL1182.Contig1_Taurea;CL1182.Contig2_Taurea;CL1182.Contig3_Taurea;CL1182.Contig4_Taurea;CL1…
_Taurea;Unigene46002_Taurea;Unigene4601_Taurea;Unigene46055_Taurea;Unigene46111_Taurea;Unigene46354_Taurea;Unigene46459_Taurea;Unigene46816_Taurea;Unigene4699_Taurea;Unigene47713_Taurea;Unigene47759_Taurea;Unigene48316_Taurea;Unigene48606_Taurea;Unigene48986_Taurea;Unigene49209_Taurea;Unigene49564_Taurea;Unigene49882_Taurea;Unigene49895_Taurea;Unigene49915_Taurea;Unigene49921_Taurea;Unigene49997_…
91_Taurea;Unigene23258_Taurea;Unigene26442_Taurea;Unigene26443_Taurea;Unigene26445_Taurea;Unigene26446_Taurea;Unigene29667_Taurea;Unigene29707_Taurea;Unigene43502_Taurea;Unigene49270_Taurea;Unigene65315_Taurea;Unigene6802_Taurea;Unigene9317_Taurea;Unigene995_Taurea;Unigene2790_Taurea;Unigene2791_Taurea;Unigene56160_Taurea;Unigene72876_Taurea;Unigene28394_Taurea;Unigene28396_Taurea;CL1931.Contig3_…
ea;Unigene59764_Taurea;Unigene59997_Taurea;Unigene61960_Taurea;Unigene65316_Taurea;Unigene6926_Taurea;Unigene69353_Taurea;Unigene70322_Taurea;Unigene70323_Taurea;Unigene36471_Taurea;Unigene69413_Taurea;CL2385.Contig1_Taurea;CL2385.Contig2_Taurea;CL2385.Contig3_Taurea;CL2385.Contig4_Taurea;CL2385.Contig5_Taurea;CL2385.Contig6_Taurea;CL2683.Contig1_Taurea;CL4374.Contig1_Taurea;CL8026.Contig1_Taurea…
cellular_component	symplast	1176	CL10094.Contig1_Taurea;CL10110.Contig1_Taurea;CL10117.Contig1_Taurea;CL10128.Contig1_Taurea;CL10134.Contig1_Taurea;CL10164.Contig1_Taurea;CL10164.Contig2_Taurea;CL10179.Contig1_Taurea;CL10205.Contig1_Taurea;CL10211.Contig2_Taurea;CL10222.Contig1_Taurea;CL10302.Contig1_Taurea;CL107.Contig14_Taurea;CL107.Contig15_Taurea;CL107.Contig18_Taurea;CL107.Contig19_Taurea;CL107.Contig1_Taurea;CL107.Contig20…
molecular_function	antioxidant activity	119	CL8025.Contig1_Taurea;CL8025.Contig2_Taurea;Unigene15763_Taurea;Unigene53818_Taurea;Unigene62938_Taurea;Unigene71144_Taurea;CL7015.Contig1_Taurea;CL8171.Contig2_Taurea;Unigene10008_Taurea;Unigene10604_Taurea;Unigene17864_Taurea;Unigene44417_Taurea;Unigene49947_Taurea;Unigene50608_Taurea;Unigene55074_Taurea;Unigene70453_Taurea;Unigene9993_Taurea;Unigene9994_Taurea;Unigene24056_Taurea;CL1025.Contig…
molecular_function	binding	9662	CL342.Contig1_Taurea;CL342.Contig2_Taurea;CL3643.Contig1_Taurea;CL5009.Contig1_Taurea;CL7250.Contig1_Taurea;Unigene32884_Taurea;Unigene44837_Taurea;Unigene4907_Taurea;Unigene49241_Taurea;Unigene54782_Taurea;Unigene6443_Taurea;Unigene67627_Taurea;Unigene8285_Taurea;Unigene1547_Taurea;CL2729.Contig1_Taurea;CL4240.Contig1_Taurea;CL4240.Contig2_Taurea;CL4240.Contig3_Taurea;CL4240.Contig4_Taurea;CL698…
Unigene60916_Taurea;Unigene60926_Taurea;Unigene60965_Taurea;Unigene61011_Taurea;Unigene61083_Taurea;Unigene61287_Taurea;Unigene61667_Taurea;Unigene61730_Taurea;Unigene61751_Taurea;Unigene6176_Taurea;Unigene61809_Taurea;Unigene62072_Taurea;Unigene62208_Taurea;Unigene62310_Taurea;Unigene62351_Taurea;Unigene62403_Taurea;Unigene62619_Taurea;Unigene62662_Taurea;Unigene62933_Taurea;Unigene63019_Taurea;…
496_Taurea;Unigene28511_Taurea;Unigene28513_Taurea;Unigene28557_Taurea;Unigene28569_Taurea;Unigene28608_Taurea;Unigene28615_Taurea;Unigene28759_Taurea;Unigene2884_Taurea;Unigene2885_Taurea;Unigene2889_Taurea;Unigene28990_Taurea;Unigene28998_Taurea;Unigene28999_Taurea;Unigene29018_Taurea;Unigene29019_Taurea;Unigene29027_Taurea;Unigene29034_Taurea;Unigene2914_Taurea;Unigene2915_Taurea;Unigene29221_…
rea;Unigene67110_Taurea;Unigene67134_Taurea;Unigene67223_Taurea;Unigene67369_Taurea;Unigene67405_Taurea;Unigene67500_Taurea;Unigene67540_Taurea;Unigene67589_Taurea;Unigene67618_Taurea;Unigene67730_Taurea;Unigene67883_Taurea;Unigene67912_Taurea;Unigene68116_Taurea;Unigene6820_Taurea;Unigene68225_Taurea;Unigene68230_Taurea;Unigene68259_Taurea;Unigene68318_Taurea;Unigene6831_Taurea;Unigene68356_Taur…
8_Taurea;Unigene42265_Taurea;Unigene42537_Taurea;Unigene42541_Taurea;Unigene42604_Taurea;Unigene42615_Taurea;Unigene42690_Taurea;Unigene42747_Taurea;Unigene42805_Taurea;Unigene42824_Taurea;Unigene42846_Taurea;Unigene42909_Taurea;Unigene42920_Taurea;Unigene42944_Taurea;Unigene43024_Taurea;Unigene43049_Taurea;Unigene43502_Taurea;Unigene43730_Taurea;Unigene43769_Taurea;Unigene43788_Taurea;Unigene438…
ea;Unigene48055_Taurea;Unigene48218_Taurea;Unigene48400_Taurea;Unigene48784_Taurea;Unigene48813_Taurea;Unigene48947_Taurea;Unigene49169_Taurea;Unigene49220_Taurea;Unigene49404_Taurea;Unigene49492_Taurea;Unigene49541_Taurea;Unigene49588_Taurea;Unigene49912_Taurea;Unigene49957_Taurea;Unigene50058_Taurea;Unigene50608_Taurea;Unigene50641_Taurea;Unigene50951_Taurea;Unigene51102_Taurea;Unigene51175_Tau…
1891_Taurea;Unigene43275_Taurea;Unigene44326_Taurea;Unigene45188_Taurea;Unigene46547_Taurea;Unigene48160_Taurea;Unigene48871_Taurea;Unigene52807_Taurea;Unigene53881_Taurea;Unigene57944_Taurea;Unigene58031_Taurea;Unigene58279_Taurea;Unigene58444_Taurea;Unigene60061_Taurea;Unigene62243_Taurea;Unigene62644_Taurea;Unigene64295_Taurea;Unigene65172_Taurea;Unigene65346_Taurea;Unigene66657_Taurea;Unigene…
molecular_function	catalytic activity	10756	Unigene16789_Taurea;Unigene46525_Taurea;Unigene57396_Taurea;Unigene72803_Taurea;Unigene8431_Taurea;Unigene62752_Taurea;Unigene58013_Taurea;Unigene17525_Taurea;Unigene55704_Taurea;Unigene50270_Taurea;Unigene30925_Taurea;Unigene32831_Taurea;Unigene36808_Taurea;Unigene68100_Taurea;Unigene9706_Taurea;CL7997.Contig1_Taurea;CL7997.Contig2_Taurea;Unigene2123_Taurea;Unigene24906_Taurea;Unigene37150_Taure…
gene67298_Taurea;Unigene67393_Taurea;Unigene67797_Taurea;Unigene68020_Taurea;Unigene68239_Taurea;Unigene68406_Taurea;Unigene68485_Taurea;Unigene68520_Taurea;Unigene685_Taurea;Unigene68779_Taurea;Unigene68849_Taurea;Unigene68920_Taurea;Unigene68995_Taurea;Unigene69146_Taurea;Unigene69269_Taurea;Unigene69367_Taurea;Unigene6945_Taurea;Unigene69599_Taurea;Unigene6960_Taurea;Unigene69612_Taurea;Unigen…
2281_Taurea;Unigene9471_Taurea;Unigene11036_Taurea;Unigene27209_Taurea;Unigene60497_Taurea;Unigene9417_Taurea;Unigene9730_Taurea;CL10071.Contig1_Taurea;CL9478.Contig2_Taurea;Unigene31065_Taurea;Unigene34877_Taurea;Unigene39824_Taurea;Unigene55649_Taurea;Unigene70715_Taurea;CL5298.Contig1_Taurea;Unigene15915_Taurea;Unigene15975_Taurea;Unigene16410_Taurea;Unigene25814_Taurea;Unigene4022_Taurea;Unig…
e46138_Taurea;Unigene47452_Taurea;Unigene50577_Taurea;Unigene51577_Taurea;Unigene53230_Taurea;Unigene53239_Taurea;Unigene53585_Taurea;Unigene54551_Taurea;Unigene56989_Taurea;Unigene57720_Taurea;Unigene60039_Taurea;Unigene62843_Taurea;Unigene65857_Taurea;Unigene70286_Taurea;Unigene71866_Taurea;Unigene72434_Taurea;Unigene7305_Taurea;Unigene7306_Taurea;Unigene73151_Taurea;Unigene25078_Taurea;Unigene…
Unigene44816_Taurea;Unigene44822_Taurea;Unigene46258_Taurea;Unigene49242_Taurea;Unigene4995_Taurea;Unigene50146_Taurea;Unigene5125_Taurea;Unigene52660_Taurea;Unigene52988_Taurea;Unigene53107_Taurea;Unigene54225_Taurea;Unigene55850_Taurea;Unigene59187_Taurea;Unigene5929_Taurea;Unigene60415_Taurea;Unigene60530_Taurea;Unigene62940_Taurea;Unigene64867_Taurea;Unigene66102_Taurea;Unigene67937_Taurea;Un…
igene53001_Taurea;Unigene53075_Taurea;Unigene535_Taurea;Unigene54606_Taurea;Unigene54610_Taurea;Unigene55213_Taurea;Unigene55458_Taurea;Unigene55612_Taurea;Unigene56087_Taurea;Unigene56219_Taurea;Unigene56812_Taurea;Unigene58198_Taurea;Unigene58310_Taurea;Unigene59422_Taurea;Unigene59627_Taurea;Unigene59641_Taurea;Unigene60711_Taurea;Unigene60888_Taurea;Unigene61100_Taurea;Unigene61349_Taurea;Uni…
;Unigene35752_Taurea;Unigene37763_Taurea;Unigene43876_Taurea;Unigene46891_Taurea;Unigene50168_Taurea;Unigene5073_Taurea;Unigene53522_Taurea;Unigene53682_Taurea;Unigene53733_Taurea;Unigene54325_Taurea;Unigene56868_Taurea;Unigene63912_Taurea;Unigene72422_Taurea;Unigene8009_Taurea;CL10262.Contig1_Taurea;CL1539.Contig1_Taurea;CL1539.Contig2_Taurea;CL1539.Contig3_Taurea;CL1539.Contig4_Taurea;CL3251.Co…
molecular_function	channel regulator activity	2	CL2117.Contig1_Taurea;CL2140.Contig1_Taurea
molecular_function	electron carrier activity	173	Unigene13191_Taurea;Unigene17279_Taurea;Unigene30441_Taurea;Unigene58430_Taurea;Unigene71487_Taurea;Unigene323_Taurea;Unigene34899_Taurea;Unigene41627_Taurea;Unigene47224_Taurea;Unigene70958_Taurea;CL3512.Contig1_Taurea;CL3512.Contig2_Taurea;CL3512.Contig3_Taurea;CL3512.Contig4_Taurea;Unigene1824_Taurea;Unigene26803_Taurea;Unigene531_Taurea;CL10216.Contig1_Taurea;CL1233.Contig1_Taurea;CL1509.Cont…
molecular_function	enzyme regulator activity	145	CL9918.Contig1_Taurea;Unigene11802_Taurea;Unigene11803_Taurea;Unigene25579_Taurea;Unigene26237_Taurea;Unigene27712_Taurea;Unigene28180_Taurea;Unigene28564_Taurea;Unigene43856_Taurea;Unigene44525_Taurea;Unigene46038_Taurea;Unigene50979_Taurea;Unigene61782_Taurea;Unigene68552_Taurea;Unigene71502_Taurea;CL4265.Contig3_Taurea;Unigene45249_Taurea;Unigene49392_Taurea;Unigene54492_Taurea;Unigene70320_Ta…
molecular_function	metallochaperone activity	3	CL4233.Contig1_Taurea;Unigene37362_Taurea;Unigene58489_Taurea
molecular_function	molecular transducer activity	109	Unigene38812_Taurea;Unigene49337_Taurea;Unigene58828_Taurea;Unigene72551_Taurea;CL10155.Contig1_Taurea;CL10155.Contig2_Taurea;CL1430.Contig1_Taurea;CL1430.Contig2_Taurea;CL6296.Contig2_Taurea;Unigene16495_Taurea;Unigene26782_Taurea;Unigene26977_Taurea;Unigene2718_Taurea;Unigene2736_Taurea;Unigene35490_Taurea;Unigene47551_Taurea;Unigene48005_Taurea;Unigene55425_Taurea;Unigene57285_Taurea;Unigene63…
molecular_function	nucleic acid binding transcription factor activity	137	CL10149.Contig1_Taurea;CL1448.Contig1_Taurea;CL1448.Contig2_Taurea;CL1448.Contig3_Taurea;CL1448.Contig4_Taurea;CL1909.Contig1_Taurea;CL1986.Contig1_Taurea;CL1986.Contig2_Taurea;CL2060.Contig1_Taurea;CL2481.Contig1_Taurea;CL2550.Contig1_Taurea;CL2627.Contig1_Taurea;CL2627.Contig4_Taurea;CL2627.Contig6_Taurea;CL3206.Contig1_Taurea;CL3206.Contig2_Taurea;CL3465.Contig1_Taurea;CL3465.Contig2_Taurea;CL…
molecular_function	nutrient reservoir activity	10	Unigene1987_Taurea;Unigene38677_Taurea;Unigene54317_Taurea;Unigene5454_Taurea;Unigene59455_Taurea;Unigene60539_Taurea;Unigene61908_Taurea;Unigene64428_Taurea;Unigene69807_Taurea;Unigene73186_Taurea
molecular_function	protein binding transcription factor activity	21	CL1433.Contig1_Taurea;CL1433.Contig2_Taurea;CL1433.Contig3_Taurea;CL1433.Contig4_Taurea;Unigene14289_Taurea;Unigene2111_Taurea;Unigene22368_Taurea;Unigene23629_Taurea;Unigene25572_Taurea;Unigene2915_Taurea;CL7025.Contig1_Taurea;CL7025.Contig2_Taurea;CL7971.Contig2_Taurea;Unigene14529_Taurea;Unigene19717_Taurea;Unigene25862_Taurea;Unigene3246_Taurea;Unigene33805_Taurea;Unigene61201_Taurea;Unigene4…
molecular_function	protein tag	6	CL2641.Contig1_Taurea;CL5833.Contig1_Taurea;Unigene25150_Taurea;Unigene30864_Taurea;Unigene40830_Taurea;Unigene47712_Taurea
molecular_function	receptor activity	51	CL31.Contig11_Taurea;CL31.Contig14_Taurea;CL31.Contig2_Taurea;CL31.Contig5_Taurea;CL31.Contig7_Taurea;CL31.Contig9_Taurea;CL3106.Contig1_Taurea;CL3978.Contig1_Taurea;Unigene26795_Taurea;Unigene27161_Taurea;Unigene45298_Taurea;Unigene52978_Taurea;Unigene54820_Taurea;Unigene55303_Taurea;Unigene55567_Taurea;Unigene56197_Taurea;Unigene57587_Taurea;Unigene60187_Taurea;Unigene631_Taurea;Unigene632_Taur…
molecular_function	structural molecule activity	2055	CL10027.Contig1_Taurea;CL10027.Contig2_Taurea;CL10044.Contig1_Taurea;CL10060.Contig1_Taurea;CL10105.Contig1_Taurea;CL10110.Contig1_Taurea;CL10114.Contig1_Taurea;CL10117.Contig1_Taurea;CL10117.Contig2_Taurea;CL10123.Contig1_Taurea;CL10152.Contig1_Taurea;CL10159.Contig1_Taurea;CL10179.Contig1_Taurea;CL10191.Contig1_Taurea;CL10205.Contig1_Taurea;CL10211.Contig1_Taurea;CL10211.Contig2_Taurea;CL10218.…
Unigene55009_Taurea;Unigene550_Taurea;Unigene55100_Taurea;Unigene55135_Taurea;Unigene55279_Taurea;Unigene55286_Taurea;Unigene55337_Taurea;Unigene55413_Taurea;Unigene55486_Taurea;Unigene55580_Taurea;Unigene55710_Taurea;Unigene5577_Taurea;Unigene55863_Taurea;Unigene5590_Taurea;Unigene55933_Taurea;Unigene55952_Taurea;Unigene56060_Taurea;Unigene56121_Taurea;Unigene56137_Taurea;Unigene56205_Taurea;Uni…
molecular_function	transporter activity	1181	CL10094.Contig1_Taurea;CL10094.Contig2_Taurea;CL1228.Contig1_Taurea;CL1228.Contig2_Taurea;CL1228.Contig3_Taurea;CL1228.Contig4_Taurea;CL1228.Contig5_Taurea;CL1228.Contig6_Taurea;CL1228.Contig7_Taurea;CL1415.Contig1_Taurea;CL1415.Contig2_Taurea;CL1680.Contig1_Taurea;CL1680.Contig2_Taurea;CL1687.Contig1_Taurea;CL246.Contig1_Taurea;CL246.Contig2_Taurea;CL246.Contig3_Taurea;CL3622.Contig1_Taurea;CL39…
