# Supplementary material for: De Novo Transcriptome Analysis of an Aerial Microalga Trentepohlia jolithus: Pathway Description and Gene Discovery for Carbon Fixation and Carotenoid Biosynthesis
Source: PLoS One. 2014 Sep 25;9(9):e108488. doi: 10.1371/journal.pone.0108488 (PMC4177907; doi:10.1371/journal.pone.0108488)
Supplement: Table S2 — List of T. jolithus unigenes in each COG category. (XLS) [file pone.0108488.s003.xls]

## Sheet: COG category
Table S2 List of T.jolithus unigenes in each COG category
Code	Functional-Categories	Gene-Number	Genes
A	RNA processing and modification	173	CL7336.Contig2_Taurea,COG5147	CL7524.Contig1_Taurea,COG5246	CL7524.Contig2_Taurea,COG5246	CL7999.Contig1_Taurea,COG2136	CL8221.Contig1_Taurea,COG5178	CL8221.Contig2_Taurea,COG5178	CL8471.Contig1_Taurea,COG5182	CL8479.Contig1_Taurea,COG5049	CL8873.Contig1_Taurea,COG5180	CL8925.Contig1_Taurea,COG5182	CL8925.Contig2_Taurea,COG5182	CL8950.Contig3_Taurea,COG5147	CL8981.Contig1_Taurea,COG5147	CL8981.Contig2_Taurea,COG5147	CL9107.Contig1_Taurea,COG5147	CL9107.Contig2_Taurea,COG5147	CL9176.Contig1_Taurea,COG5176	CL9176.Contig2_Taurea,COG5176	CL9176.Contig3_Taurea,COG5176	CL9672.Contig1_Taurea,COG5107	CL9672.Contig2_Taurea,COG5107	Unigene129_Taurea,COG5147	Unigene1210_Taurea,COG5136	Unigene3239_Taurea,COG5188	Unigene3240_Taurea,COG5188	Unigene3300_Taurea,COG2136	Unigene3963_Taurea,COG2136	Unigene4634_Taurea,COG5049	Unigene5012_Taurea,COG5147	Unigene5188_Taurea,COG5178	Unigene5489_Taurea,COG5181	Unigene5490_Taurea,COG5181	Unigene5517_Taurea,COG1949	Unigene5682_Taurea,COG2136	Unigene6229_Taurea,COG5104	Unigene8715_Taurea,COG5200	Unigene8935_Taurea,COG5136	Unigene9979_Taurea,COG2136	Unigene10839_Taurea,COG5181	Unigene12398_Taurea,COG5147	Unigene13246_Taurea,COG5200	Unigene13247_Taurea,COG5200	Unigene14098_Taurea,COG5104	Unigene14501_Taurea,COG5228	Unigene15204_Taurea,COG5104	Unigene18437_Taurea,COG5104	Unigene18885_Taurea,COG5246
B	Chromatin structure and dynamics	321	CL6781.Contig1_Taurea,COG5262	CL7326.Contig1_Taurea,COG5165	CL7831.Contig1_Taurea,COG2036	CL7855.Contig1_Taurea,COG5032	CL7855.Contig1_Taurea,COG5076	CL7878.Contig1_Taurea,COG2036	CL7878.Contig2_Taurea,COG2036	CL7906.Contig1_Taurea,COG2036	CL7906.Contig2_Taurea,COG2036	CL8138.Contig1_Taurea,COG5262	CL8284.Contig1_Taurea,COG2036	CL8336.Contig1_Taurea,COG2036	CL8336.Contig2_Taurea,COG2036	CL8360.Contig1_Taurea,COG5076	CL8432.Contig1_Taurea,COG2036	CL8432.Contig2_Taurea,COG2036	CL8432.Contig3_Taurea,COG2036	CL9078.Contig1_Taurea,COG5137	CL9078.Contig1_Taurea,COG5076	CL9078.Contig2_Taurea,COG5137	CL9118.Contig1_Taurea,COG5262	CL9216.Contig1_Taurea,COG5076	CL9218.Contig1_Taurea,COG5648	CL9218.Contig2_Taurea,COG5648	CL9271.Contig1_Taurea,COG5648	CL9271.Contig2_Taurea,COG5648	CL9271.Contig3_Taurea,COG5648	CL9562.Contig1_Taurea,COG2036	CL9562.Contig2_Taurea,COG2036	CL9562.Contig3_Taurea,COG2036	CL9844.Contig1_Taurea,COG2036	CL9847.Contig1_Taurea,COG5262	CL10149.Contig1_Taurea,COG5648	CL10186.Contig1_Taurea,COG0123	CL10186.Contig2_Taurea,COG0123	Unigene8_Taurea,COG5406	Unigene8_Taurea,COG5137	Unigene165_Taurea,COG5137	Unigene557_Taurea,COG0123	Unigene1001_Taurea,COG5137	Unigene1248_Taurea,COG5137	Unigene1251_Taurea,COG0123	Unigene1443_Taurea,COG2036	Unigene1481_Taurea,COG5027	Unigene1693_Taurea,COG5076	Unigene1752_Taurea,COG5032	Unigene1757_Taurea,COG5076
C	Energy production and conversion	1845	CL6494.Contig1_Taurea,COG0526	CL6494.Contig2_Taurea,COG0526	CL6573.Contig1_Taurea,COG0654	CL6573.Contig2_Taurea,COG0654	CL6573.Contig3_Taurea,COG0654	CL6580.Contig2_Taurea,COG0247	CL6638.Contig1_Taurea,COG4656	CL6644.Contig1_Taurea,COG1071	CL6653.Contig1_Taurea,COG0355	CL6844.Contig1_Taurea,COG0667	CL6884.Contig1_Taurea,COG0247	CL6884.Contig2_Taurea,COG0247	CL6884.Contig3_Taurea,COG0247	CL6884.Contig4_Taurea,COG0247	CL6887.Contig1_Taurea,COG0667	CL6887.Contig2_Taurea,COG0667	CL6887.Contig3_Taurea,COG0667	CL6945.Contig1_Taurea,COG0022	CL6946.Contig1_Taurea,COG0604	CL6946.Contig2_Taurea,COG0604	CL6991.Contig1_Taurea,COG0633	CL6991.Contig1_Taurea,COG1018	CL6991.Contig1_Taurea,COG0543	CL7016.Contig1_Taurea,COG0822	CL7091.Contig1_Taurea,COG4232	CL7091.Contig2_Taurea,COG4232	CL7094.Contig1_Taurea,COG0526	CL7127.Contig1_Taurea,COG2224	CL7175.Contig1_Taurea,COG4451	CL7319.Contig1_Taurea,COG1012	CL7319.Contig2_Taurea,COG1012	CL7481.Contig1_Taurea,COG0114	CL7516.Contig1_Taurea,COG0056	CL7516.Contig2_Taurea,COG0056	CL7516.Contig3_Taurea,COG0056	CL7595.Contig1_Taurea,COG1252	CL7595.Contig2_Taurea,COG1252	CL7629.Contig1_Taurea,COG1304	CL7670.Contig1_Taurea,COG0554	CL7688.Contig1_Taurea,COG1156	CL7688.Contig2_Taurea,COG1156	CL7707.Contig1_Taurea,COG0667	CL7754.Contig1_Taurea,COG0355	CL7933.Contig1_Taurea,COG0508	CL8044.Contig1_Taurea,COG0240	CL8045.Contig1_Taurea,COG0247	CL8105.Contig1_Taurea,COG1143
D	Cell cycle control, cell division, chromosome partitioning	1062	CL6580.Contig2_Taurea,COG0455	CL6594.Contig1_Taurea,COG1196	CL6594.Contig1_Taurea,COG3096	CL6594.Contig2_Taurea,COG1196	CL6594.Contig2_Taurea,COG3096	CL6638.Contig1_Taurea,COG1196	CL6643.Contig1_Taurea,COG5184	CL6649.Contig1_Taurea,COG5184	CL6649.Contig2_Taurea,COG5184	CL6659.Contig2_Taurea,COG0455	CL6706.Contig1_Taurea,COG1196	CL6706.Contig2_Taurea,COG1196	CL6721.Contig1_Taurea,COG0455	CL6721.Contig2_Taurea,COG0455	CL6721.Contig3_Taurea,COG0455	CL6766.Contig1_Taurea,COG5124	CL6766.Contig2_Taurea,COG5124	CL6766.Contig3_Taurea,COG5124	CL6766.Contig4_Taurea,COG5124	CL6799.Contig1_Taurea,COG0455	CL6807.Contig1_Taurea,COG1196	CL6821.Contig1_Taurea,COG0455	CL6884.Contig1_Taurea,COG0455	CL6884.Contig2_Taurea,COG0455	CL6884.Contig3_Taurea,COG0455	CL6884.Contig4_Taurea,COG0455	CL6920.Contig1_Taurea,COG5126	CL7081.Contig1_Taurea,COG0455	CL7324.Contig1_Taurea,COG5261	CL7336.Contig2_Taurea,COG5147	CL7340.Contig1_Taurea,COG1196	CL7508.Contig2_Taurea,COG0455	CL7583.Contig1_Taurea,COG0455	CL7583.Contig1_Taurea,COG3115	CL7583.Contig1_Taurea,COG1674	CL7583.Contig2_Taurea,COG0455	CL7590.Contig1_Taurea,COG1674	CL7590.Contig1_Taurea,COG0455	CL7709.Contig1_Taurea,COG0455	CL7709.Contig2_Taurea,COG0455	CL7721.Contig1_Taurea,COG0455	CL7721.Contig2_Taurea,COG0455	CL7778.Contig1_Taurea,COG5126	CL7833.Contig2_Taurea,COG1196	CL7855.Contig1_Taurea,COG5032	CL7973.Contig1_Taurea,COG0455	CL8045.Contig1_Taurea,COG0455
E	Amino acid transport and metabolism	1832	CL6526.Contig1_Taurea,COG0119	CL6674.Contig1_Taurea,COG2939	CL6704.Contig1_Taurea,COG0697	CL6786.Contig1_Taurea,COG0076	CL6846.Contig1_Taurea,COG0531	CL6846.Contig2_Taurea,COG0531	CL6954.Contig1_Taurea,COG0174	CL6954.Contig2_Taurea,COG0174	CL6977.Contig1_Taurea,COG0477	CL6978.Contig1_Taurea,COG0747	CL7005.Contig1_Taurea,COG0028	CL7053.Contig1_Taurea,COG0019	CL7080.Contig1_Taurea,COG0477	CL7094.Contig1_Taurea,COG0747	CL7122.Contig1_Taurea,COG0477	CL7122.Contig2_Taurea,COG0477	CL7139.Contig1_Taurea,COG0697	CL7139.Contig2_Taurea,COG0697	CL7259.Contig1_Taurea,COG0076	CL7259.Contig2_Taurea,COG0076	CL7264.Contig1_Taurea,COG0477	CL7264.Contig2_Taurea,COG0477	CL7277.Contig1_Taurea,COG0747	CL7352.Contig1_Taurea,COG0697	CL7353.Contig1_Taurea,COG2303	CL7353.Contig2_Taurea,COG2303	CL7358.Contig1_Taurea,COG0512	CL7414.Contig1_Taurea,COG1506	CL7414.Contig2_Taurea,COG1506	CL7422.Contig1_Taurea,COG0115	CL7436.Contig1_Taurea,COG0477	CL7436.Contig2_Taurea,COG0477	CL7441.Contig1_Taurea,COG0076	CL7442.Contig1_Taurea,COG0531	CL7442.Contig2_Taurea,COG0531	CL7442.Contig3_Taurea,COG0531	CL7442.Contig4_Taurea,COG0531	CL7442.Contig5_Taurea,COG0531	CL7467.Contig1_Taurea,COG0019	CL7515.Contig1_Taurea,COG0477	CL7521.Contig1_Taurea,COG0436	CL7521.Contig2_Taurea,COG0436	CL7528.Contig1_Taurea,COG0747	CL7540.Contig1_Taurea,COG0509	CL7560.Contig1_Taurea,COG0477	CL7584.Contig1_Taurea,COG0477	CL7620.Contig1_Taurea,COG0346
F	Nucleotide transport and metabolism	435	CL6529.Contig1_Taurea,COG0208	CL6802.Contig1_Taurea,COG0537	CL6802.Contig2_Taurea,COG0537	CL6884.Contig1_Taurea,COG0737	CL6884.Contig2_Taurea,COG0737	CL6884.Contig3_Taurea,COG0737	CL6884.Contig4_Taurea,COG0737	CL7004.Contig1_Taurea,COG0572	CL7004.Contig2_Taurea,COG0572	CL7349.Contig1_Taurea,COG0537	CL7349.Contig2_Taurea,COG0537	CL7365.Contig1_Taurea,COG0299	CL7365.Contig2_Taurea,COG0299	CL7412.Contig1_Taurea,COG0563	CL7412.Contig2_Taurea,COG0563	CL7434.Contig1_Taurea,COG0516	CL7547.Contig1_Taurea,COG0295	CL7547.Contig2_Taurea,COG0295	CL7625.Contig1_Taurea,COG0516	CL7625.Contig2_Taurea,COG0516	CL7787.Contig1_Taurea,COG4088	CL8045.Contig1_Taurea,COG0737	CL8247.Contig1_Taurea,COG0461	CL8247.Contig2_Taurea,COG0461	CL8609.Contig2_Taurea,COG0737	CL8791.Contig1_Taurea,COG0516	CL9031.Contig1_Taurea,COG0151	CL9031.Contig2_Taurea,COG0151	CL9680.Contig1_Taurea,COG0537	CL9680.Contig2_Taurea,COG0537	CL9718.Contig1_Taurea,COG0105	CL9791.Contig1_Taurea,COG0034	CL9791.Contig2_Taurea,COG0034	CL9972.Contig1_Taurea,COG0505	CL10071.Contig1_Taurea,COG4631	CL10238.Contig1_Taurea,COG0737	Unigene3_Taurea,COG0737	Unigene594_Taurea,COG0284	Unigene666_Taurea,COG0503	Unigene969_Taurea,COG2759	Unigene1898_Taurea,COG0737	Unigene2596_Taurea,COG1457	Unigene3044_Taurea,COG1972	Unigene3237_Taurea,COG0563	Unigene3269_Taurea,COG0737	Unigene3577_Taurea,COG0516	Unigene3602_Taurea,COG0516
G	Carbohydrate transport and metabolism	3118	CL6499.Contig2_Taurea,COG3469	CL6603.Contig1_Taurea,COG0451	CL6603.Contig2_Taurea,COG0451	CL6604.Contig1_Taurea,COG0363	CL6656.Contig1_Taurea,COG4284	CL6656.Contig1_Taurea,COG2273	CL6664.Contig1_Taurea,COG0166	CL6664.Contig2_Taurea,COG0166	CL6679.Contig1_Taurea,COG0580	CL6679.Contig2_Taurea,COG0580	CL6704.Contig1_Taurea,COG0697	CL6721.Contig1_Taurea,COG2730	CL6721.Contig2_Taurea,COG2730	CL6721.Contig2_Taurea,COG5297	CL6721.Contig3_Taurea,COG2730	CL6797.Contig1_Taurea,COG5037	CL6797.Contig2_Taurea,COG5037	CL6799.Contig1_Taurea,COG2730	CL6802.Contig1_Taurea,COG0537	CL6802.Contig2_Taurea,COG0537	CL6865.Contig1_Taurea,COG2730	CL6874.Contig1_Taurea,COG5037	CL6874.Contig2_Taurea,COG5037	CL6881.Contig1_Taurea,COG0726	CL6881.Contig2_Taurea,COG0726	CL6884.Contig1_Taurea,COG2730	CL6884.Contig1_Taurea,COG5297	CL6884.Contig2_Taurea,COG2730	CL6884.Contig2_Taurea,COG5297	CL6884.Contig3_Taurea,COG2730	CL6884.Contig3_Taurea,COG5297	CL6884.Contig4_Taurea,COG2730	CL6884.Contig4_Taurea,COG5297	CL6889.Contig1_Taurea,COG1653	CL6939.Contig1_Taurea,COG0366	CL6939.Contig2_Taurea,COG0366	CL6940.Contig1_Taurea,COG5297	CL6940.Contig1_Taurea,COG2730	CL6940.Contig2_Taurea,COG2730	CL6940.Contig2_Taurea,COG5297	CL6956.Contig1_Taurea,COG0246	CL6977.Contig1_Taurea,COG0477	CL7005.Contig1_Taurea,COG3961	CL7038.Contig1_Taurea,COG0158	CL7038.Contig2_Taurea,COG0158	CL7043.Contig1_Taurea,COG5037	CL7058.Contig1_Taurea,COG0366
H	Coenzyme transport and metabolism	818	CL6543.Contig1_Taurea,COG5146	CL6573.Contig1_Taurea,COG0654	CL6573.Contig2_Taurea,COG0654	CL6573.Contig3_Taurea,COG0654	CL6632.Contig1_Taurea,COG0476	CL6937.Contig1_Taurea,COG0413	CL6937.Contig2_Taurea,COG0413	CL6937.Contig3_Taurea,COG0413	CL6937.Contig4_Taurea,COG0413	CL6991.Contig1_Taurea,COG0543	CL7005.Contig1_Taurea,COG3961	CL7005.Contig1_Taurea,COG0028	CL7051.Contig1_Taurea,COG2226	CL7051.Contig2_Taurea,COG2226	CL7154.Contig1_Taurea,COG0321	CL7157.Contig1_Taurea,COG3572	CL7157.Contig2_Taurea,COG3572	CL7358.Contig1_Taurea,COG0512	CL7359.Contig1_Taurea,COG0352	CL7359.Contig1_Taurea,COG0351	CL7359.Contig2_Taurea,COG0352	CL7359.Contig2_Taurea,COG0351	CL7422.Contig1_Taurea,COG0115	CL7460.Contig1_Taurea,COG2227	CL7514.Contig1_Taurea,COG0156	CL7606.Contig1_Taurea,COG2226	CL7606.Contig2_Taurea,COG2226	CL7628.Contig1_Taurea,COG2240	CL7628.Contig2_Taurea,COG2240	CL7657.Contig1_Taurea,COG0499	CL7657.Contig2_Taurea,COG0499	CL7695.Contig1_Taurea,COG0259	CL7721.Contig1_Taurea,COG1429	CL7721.Contig2_Taurea,COG1429	CL7830.Contig1_Taurea,COG1429	CL7900.Contig1_Taurea,COG0214	CL8110.Contig1_Taurea,COG2226	CL8160.Contig1_Taurea,COG0192	CL8160.Contig2_Taurea,COG0192	CL8229.Contig1_Taurea,COG0452	CL8441.Contig1_Taurea,COG0157	CL8441.Contig2_Taurea,COG0157	CL8516.Contig1_Taurea,COG0476	CL8516.Contig2_Taurea,COG0476	CL8583.Contig1_Taurea,COG0147	CL8583.Contig2_Taurea,COG0147	CL8633.Contig1_Taurea,COG0196
I	Lipid transport and metabolism	1089	CL6484.Contig1_Taurea,COG0657	CL6484.Contig2_Taurea,COG0657	CL6484.Contig2_Taurea,COG2272	CL6506.Contig1_Taurea,COG1028	CL6506.Contig2_Taurea,COG1028	CL6506.Contig3_Taurea,COG1028	CL6506.Contig4_Taurea,COG1028	CL6580.Contig2_Taurea,COG2267	CL6821.Contig1_Taurea,COG2267	CL6841.Contig1_Taurea,COG0558	CL6900.Contig3_Taurea,COG1028	CL6923.Contig1_Taurea,COG0439	CL6923.Contig2_Taurea,COG0439	CL6931.Contig1_Taurea,COG1028	CL6931.Contig2_Taurea,COG1028	CL6953.Contig1_Taurea,COG0439	CL6953.Contig2_Taurea,COG0439	CL6978.Contig1_Taurea,COG0304	CL7026.Contig1_Taurea,COG0657	CL7026.Contig1_Taurea,COG2272	CL7026.Contig2_Taurea,COG0657	CL7123.Contig1_Taurea,COG1260	CL7131.Contig1_Taurea,COG2867	CL7266.Contig2_Taurea,COG0170	CL7428.Contig1_Taurea,COG1028	CL7639.Contig1_Taurea,COG2267	CL7681.Contig1_Taurea,COG0236	CL7926.Contig1_Taurea,COG3000	CL7965.Contig1_Taurea,COG2267	CL7973.Contig1_Taurea,COG2267	CL8045.Contig1_Taurea,COG0511	CL8090.Contig1_Taurea,COG0020	CL8090.Contig2_Taurea,COG0020	CL8090.Contig3_Taurea,COG0020	CL8097.Contig1_Taurea,COG1657	CL8097.Contig2_Taurea,COG1657	CL8097.Contig3_Taurea,COG1657	CL8097.Contig4_Taurea,COG1657	CL8137.Contig1_Taurea,COG2272	CL8245.Contig2_Taurea,COG2267	CL8255.Contig2_Taurea,COG1028	CL8270.Contig1_Taurea,COG0615	CL8302.Contig1_Taurea,COG0331	CL8302.Contig2_Taurea,COG0331	CL8332.Contig1_Taurea,COG5050	CL8332.Contig2_Taurea,COG5050	CL8438.Contig2_Taurea,COG2267
J	Translation, ribosomal structure and biogenesis	5180	CL6465.Contig1_Taurea,COG1096	CL6465.Contig2_Taurea,COG1096	CL6468.Contig1_Taurea,COG5099	CL6468.Contig2_Taurea,COG5099	CL6480.Contig1_Taurea,COG0197	CL6480.Contig2_Taurea,COG0197	CL6480.Contig3_Taurea,COG0197	CL6513.Contig1_Taurea,COG1471	CL6513.Contig2_Taurea,COG1471	CL6523.Contig1_Taurea,COG0198	CL6523.Contig2_Taurea,COG0198	CL6523.Contig3_Taurea,COG0198	CL6523.Contig4_Taurea,COG0198	CL6525.Contig1_Taurea,COG0199	CL6525.Contig2_Taurea,COG0199	CL6527.Contig1_Taurea,COG5099	CL6527.Contig2_Taurea,COG5099	CL6565.Contig1_Taurea,COG0566	CL6565.Contig2_Taurea,COG0566	CL6565.Contig3_Taurea,COG0566	CL6580.Contig2_Taurea,COG0532	CL6585.Contig1_Taurea,COG2051	CL6596.Contig1_Taurea,COG0087	CL6596.Contig2_Taurea,COG0087	CL6596.Contig3_Taurea,COG0087	CL6596.Contig4_Taurea,COG0087	CL6602.Contig1_Taurea,COG2167	CL6602.Contig2_Taurea,COG2167	CL6624.Contig1_Taurea,COG2092	CL6624.Contig2_Taurea,COG2092	CL6642.Contig1_Taurea,COG1727	CL6642.Contig2_Taurea,COG1727	CL6645.Contig1_Taurea,COG4830	CL6649.Contig1_Taurea,COG0532	CL6652.Contig1_Taurea,COG5045	CL6652.Contig2_Taurea,COG5045	CL6652.Contig3_Taurea,COG5045	CL6659.Contig2_Taurea,COG0532	CL6667.Contig1_Taurea,COG0197	CL6682.Contig1_Taurea,COG0186	CL6683.Contig1_Taurea,COG0048	CL6707.Contig1_Taurea,COG0051	CL6707.Contig2_Taurea,COG0051	CL6707.Contig3_Taurea,COG0051	CL6721.Contig1_Taurea,COG1889	CL6721.Contig2_Taurea,COG1889	CL6721.Contig3_Taurea,COG1889
K	Transcription	2435	CL6580.Contig2_Taurea,COG0515	CL6597.Contig2_Taurea,COG0515	CL6634.Contig1_Taurea,COG1061	CL6634.Contig2_Taurea,COG1061	CL6649.Contig1_Taurea,COG0515	CL6649.Contig2_Taurea,COG0515	CL6706.Contig2_Taurea,COG1318	CL6721.Contig1_Taurea,COG0515	CL6721.Contig2_Taurea,COG5164	CL6721.Contig2_Taurea,COG0515	CL6721.Contig3_Taurea,COG0515	CL6736.Contig1_Taurea,COG0515	CL6736.Contig2_Taurea,COG0515	CL6770.Contig1_Taurea,COG1405	CL6776.Contig1_Taurea,COG1958	CL6797.Contig1_Taurea,COG5068	CL6797.Contig2_Taurea,COG5068	CL6807.Contig1_Taurea,COG1318	CL6821.Contig1_Taurea,COG0515	CL6821.Contig1_Taurea,COG0086	CL6832.Contig1_Taurea,COG0086	CL6871.Contig1_Taurea,COG0515	CL6871.Contig2_Taurea,COG0515	CL6871.Contig3_Taurea,COG0515	CL6874.Contig1_Taurea,COG5068	CL6874.Contig2_Taurea,COG5068	CL6879.Contig1_Taurea,COG0745	CL6879.Contig1_Taurea,COG2197	CL6884.Contig1_Taurea,COG0515	CL6884.Contig2_Taurea,COG0515	CL6884.Contig3_Taurea,COG0515	CL6884.Contig4_Taurea,COG0515	CL6889.Contig1_Taurea,COG0515	CL6901.Contig1_Taurea,COG0085	CL6959.Contig1_Taurea,COG0086	CL6970.Contig1_Taurea,COG0515	CL6970.Contig2_Taurea,COG0515	CL6973.Contig1_Taurea,COG0515	CL6973.Contig2_Taurea,COG0515	CL7025.Contig1_Taurea,COG1813	CL7025.Contig2_Taurea,COG1813	CL7050.Contig1_Taurea,COG0515	CL7065.Contig1_Taurea,COG0513	CL7065.Contig2_Taurea,COG0513	CL7065.Contig3_Taurea,COG0513	CL7085.Contig1_Taurea,COG0515	CL7085.Contig2_Taurea,COG0515
L	Replication, recombination and repair	2064	CL6580.Contig2_Taurea,COG0515	CL6580.Contig2_Taurea,COG2812	CL6594.Contig1_Taurea,COG0419	CL6594.Contig2_Taurea,COG0419	CL6597.Contig2_Taurea,COG0515	CL6634.Contig1_Taurea,COG1061	CL6634.Contig2_Taurea,COG1061	CL6638.Contig1_Taurea,COG0419	CL6649.Contig1_Taurea,COG0515	CL6649.Contig2_Taurea,COG0515	CL6706.Contig1_Taurea,COG0419	CL6706.Contig2_Taurea,COG0419	CL6721.Contig1_Taurea,COG0515	CL6721.Contig2_Taurea,COG0515	CL6721.Contig3_Taurea,COG0515	CL6736.Contig1_Taurea,COG0515	CL6736.Contig2_Taurea,COG0515	CL6807.Contig1_Taurea,COG0419	CL6821.Contig1_Taurea,COG0515	CL6843.Contig1_Taurea,COG1643	CL6871.Contig1_Taurea,COG0515	CL6871.Contig2_Taurea,COG0515	CL6871.Contig3_Taurea,COG0515	CL6884.Contig1_Taurea,COG0515	CL6884.Contig2_Taurea,COG0515	CL6884.Contig3_Taurea,COG0515	CL6884.Contig4_Taurea,COG0515	CL6889.Contig1_Taurea,COG0515	CL6910.Contig1_Taurea,COG2801	CL6940.Contig2_Taurea,COG0629	CL6970.Contig1_Taurea,COG0515	CL6970.Contig2_Taurea,COG0515	CL6973.Contig1_Taurea,COG0515	CL6973.Contig2_Taurea,COG0515	CL7024.Contig1_Taurea,COG0419	CL7024.Contig2_Taurea,COG0419	CL7024.Contig3_Taurea,COG0419	CL7050.Contig1_Taurea,COG0515	CL7065.Contig1_Taurea,COG0513	CL7065.Contig2_Taurea,COG0513	CL7065.Contig3_Taurea,COG0513	CL7085.Contig1_Taurea,COG0515	CL7085.Contig2_Taurea,COG0515	CL7085.Contig3_Taurea,COG0515	CL7093.Contig1_Taurea,COG0515	CL7093.Contig2_Taurea,COG0515	CL7104.Contig1_Taurea,COG0515
M	Cell wall/membrane/envelope biogenesis	1607	CL6479.Contig1_Taurea,COG0463	CL6479.Contig2_Taurea,COG0463	CL6510.Contig1_Taurea,COG0438	CL6510.Contig2_Taurea,COG0438	CL6594.Contig1_Taurea,COG3468	CL6594.Contig1_Taurea,COG3064	CL6594.Contig1_Taurea,COG0739	CL6594.Contig2_Taurea,COG3468	CL6594.Contig2_Taurea,COG3064	CL6594.Contig2_Taurea,COG0739	CL6603.Contig1_Taurea,COG0451	CL6603.Contig1_Taurea,COG1087	CL6603.Contig1_Taurea,COG1089	CL6603.Contig2_Taurea,COG0451	CL6603.Contig2_Taurea,COG1087	CL6603.Contig2_Taurea,COG1089	CL6609.Contig1_Taurea,COG5520	CL6638.Contig1_Taurea,COG3468	CL6638.Contig1_Taurea,COG3064	CL6638.Contig1_Taurea,COG0739	CL6721.Contig1_Taurea,COG0810	CL6721.Contig1_Taurea,COG3468	CL6721.Contig2_Taurea,COG0810	CL6721.Contig2_Taurea,COG3468	CL6721.Contig3_Taurea,COG0810	CL6721.Contig3_Taurea,COG3468	CL6807.Contig1_Taurea,COG3064	CL6807.Contig1_Taurea,COG3468	CL6821.Contig1_Taurea,COG0810	CL6821.Contig1_Taurea,COG3409	CL6832.Contig1_Taurea,COG3409	CL6873.Contig1_Taurea,COG3064	CL6889.Contig1_Taurea,COG0810	CL6889.Contig1_Taurea,COG3468	CL6900.Contig3_Taurea,COG3967	CL7067.Contig1_Taurea,COG0702	CL7081.Contig1_Taurea,COG0810	CL7081.Contig1_Taurea,COG3637	CL7094.Contig1_Taurea,COG0744	CL7221.Contig1_Taurea,COG3064	CL7255.Contig1_Taurea,COG3774	CL7255.Contig2_Taurea,COG3774	CL7255.Contig3_Taurea,COG3774	CL7292.Contig1_Taurea,COG5498	CL7292.Contig1_Taurea,COG0744	CL7292.Contig1_Taurea,COG1388	CL7337.Contig1_Taurea,COG1089
N	Cell motility	458	CL6580.Contig2_Taurea,COG5651	CL6706.Contig2_Taurea,COG3351	CL6807.Contig1_Taurea,COG3351	CL6821.Contig1_Taurea,COG3225	CL6940.Contig2_Taurea,COG1450	CL7277.Contig1_Taurea,COG1705	CL7277.Contig1_Taurea,COG3170	CL7292.Contig1_Taurea,COG1705	CL7292.Contig1_Taurea,COG5651	CL7343.Contig1_Taurea,COG5651	CL7343.Contig2_Taurea,COG5651	CL7554.Contig1_Taurea,COG1705	CL7554.Contig2_Taurea,COG1705	CL7697.Contig1_Taurea,COG2165	CL7721.Contig1_Taurea,COG1450	CL7721.Contig2_Taurea,COG1450	CL7721.Contig2_Taurea,COG5651	CL7741.Contig1_Taurea,COG5651	CL7741.Contig2_Taurea,COG5651	CL7872.Contig1_Taurea,COG5651	CL7872.Contig2_Taurea,COG5651	CL8004.Contig1_Taurea,COG5603	CL8004.Contig2_Taurea,COG5603	CL8045.Contig1_Taurea,COG3170	CL8245.Contig2_Taurea,COG5651	CL8375.Contig1_Taurea,COG1705	CL8375.Contig2_Taurea,COG1705	CL8582.Contig1_Taurea,COG5491	CL8582.Contig2_Taurea,COG5491	CL8661.Contig1_Taurea,COG5651	CL8723.Contig1_Taurea,COG5651	CL8723.Contig2_Taurea,COG5651	CL8950.Contig1_Taurea,COG1705	CL8950.Contig2_Taurea,COG1705	CL8950.Contig3_Taurea,COG1705	CL9005.Contig1_Taurea,COG1345	CL9005.Contig2_Taurea,COG1345	CL9078.Contig1_Taurea,COG1705	CL9078.Contig1_Taurea,COG1317	CL9078.Contig2_Taurea,COG1317	CL9078.Contig2_Taurea,COG1705	CL9107.Contig1_Taurea,COG5651	CL9107.Contig2_Taurea,COG5651	CL9422.Contig1_Taurea,COG5651	CL9849.Contig1_Taurea,COG1705	CL9916.Contig1_Taurea,COG1705	Unigene4_Taurea,COG3225
O	Posttranslational modification, protein turnover, chaperones	3158	CL6469.Contig1_Taurea,COG5201	CL6469.Contig3_Taurea,COG5201	CL6484.Contig1_Taurea,COG0435	CL6490.Contig1_Taurea,COG0330	CL6494.Contig1_Taurea,COG0526	CL6494.Contig2_Taurea,COG0526	CL6495.Contig1_Taurea,COG5078	CL6557.Contig1_Taurea,COG0533	CL6563.Contig1_Taurea,COG0443	CL6580.Contig2_Taurea,COG0443	CL6588.Contig1_Taurea,COG0638	CL6627.Contig1_Taurea,COG1404	CL6643.Contig1_Taurea,COG5021	CL6643.Contig2_Taurea,COG5021	CL6659.Contig2_Taurea,COG0071	CL6673.Contig1_Taurea,COG5647	CL6673.Contig2_Taurea,COG5647	CL6673.Contig3_Taurea,COG5647	CL6673.Contig4_Taurea,COG5647	CL6719.Contig1_Taurea,COG0443	CL6721.Contig2_Taurea,COG0443	CL6721.Contig3_Taurea,COG0443	CL6731.Contig1_Taurea,COG5533	CL6731.Contig1_Taurea,COG5077	CL6731.Contig1_Taurea,COG5560	CL6731.Contig2_Taurea,COG5533	CL6731.Contig2_Taurea,COG5077	CL6731.Contig2_Taurea,COG5560	CL6731.Contig3_Taurea,COG5533	CL6731.Contig3_Taurea,COG5077	CL6731.Contig3_Taurea,COG5560	CL6746.Contig1_Taurea,COG0465	CL6746.Contig2_Taurea,COG0465	CL6748.Contig1_Taurea,COG0459	CL6753.Contig1_Taurea,COG0652	CL6795.Contig1_Taurea,COG4935	CL6795.Contig1_Taurea,COG1404	CL6806.Contig1_Taurea,COG1899	CL6821.Contig1_Taurea,COG0443	CL6828.Contig1_Taurea,COG0464	CL6828.Contig2_Taurea,COG0464	CL6856.Contig2_Taurea,COG5272	CL6892.Contig1_Taurea,COG5234	CL6892.Contig2_Taurea,COG5234	CL6897.Contig1_Taurea,COG0694	CL6897.Contig2_Taurea,COG0694	CL6921.Contig2_Taurea,COG0545
P	Inorganic ion transport and metabolism	1243	CL6472.Contig1_Taurea,COG0387	CL6472.Contig2_Taurea,COG0387	CL6592.Contig1_Taurea,COG1122	CL6678.Contig1_Taurea,COG0474	CL6734.Contig1_Taurea,COG0428	CL6734.Contig2_Taurea,COG0428	CL6740.Contig1_Taurea,COG4531	CL6754.Contig1_Taurea,COG0798	CL6754.Contig2_Taurea,COG0798	CL6821.Contig1_Taurea,COG1840	CL6973.Contig1_Taurea,COG4531	CL6973.Contig2_Taurea,COG4531	CL6974.Contig1_Taurea,COG0387	CL6974.Contig2_Taurea,COG0387	CL6977.Contig1_Taurea,COG0477	CL7015.Contig1_Taurea,COG0605	CL7022.Contig1_Taurea,COG0474	CL7080.Contig1_Taurea,COG0477	CL7122.Contig1_Taurea,COG0477	CL7122.Contig2_Taurea,COG0477	CL7125.Contig1_Taurea,COG0475	CL7227.Contig1_Taurea,COG4531	CL7264.Contig1_Taurea,COG0477	CL7264.Contig2_Taurea,COG0477	CL7271.Contig1_Taurea,COG1965	CL7436.Contig1_Taurea,COG0477	CL7436.Contig2_Taurea,COG0477	CL7491.Contig1_Taurea,COG4638	CL7491.Contig2_Taurea,COG4638	CL7509.Contig1_Taurea,COG1230	CL7509.Contig2_Taurea,COG1230	CL7515.Contig1_Taurea,COG0477	CL7546.Contig1_Taurea,COG0387	CL7560.Contig1_Taurea,COG0477	CL7584.Contig1_Taurea,COG0477	CL7596.Contig1_Taurea,COG0753	CL7596.Contig2_Taurea,COG0753	CL7679.Contig1_Taurea,COG0003	CL7721.Contig1_Taurea,COG4531	CL7721.Contig1_Taurea,COG1230	CL7721.Contig2_Taurea,COG4531	CL7817.Contig1_Taurea,COG0369	CL7817.Contig2_Taurea,COG0369	CL7830.Contig1_Taurea,COG0803	CL7830.Contig1_Taurea,COG4531	CL7830.Contig1_Taurea,COG2217	CL7830.Contig1_Taurea,COG1230
Q	Secondary metabolites biosynthesis, transport and catabolism	1073	CL6489.Contig1_Taurea,COG0500	CL6489.Contig2_Taurea,COG0500	CL6506.Contig1_Taurea,COG1028	CL6506.Contig2_Taurea,COG1028	CL6506.Contig3_Taurea,COG1028	CL6506.Contig4_Taurea,COG1028	CL6517.Contig1_Taurea,COG2132	CL6517.Contig2_Taurea,COG2132	CL6651.Contig1_Taurea,COG0500	CL6651.Contig2_Taurea,COG0500	CL6671.Contig1_Taurea,COG2124	CL6721.Contig1_Taurea,COG2931	CL6721.Contig2_Taurea,COG2931	CL6721.Contig3_Taurea,COG2931	CL6884.Contig1_Taurea,COG2931	CL6884.Contig1_Taurea,COG1463	CL6884.Contig2_Taurea,COG2931	CL6884.Contig2_Taurea,COG1463	CL6884.Contig3_Taurea,COG2931	CL6884.Contig3_Taurea,COG1463	CL6884.Contig4_Taurea,COG2931	CL6884.Contig4_Taurea,COG1463	CL6900.Contig3_Taurea,COG1028	CL6931.Contig1_Taurea,COG1028	CL6931.Contig2_Taurea,COG1028	CL6940.Contig2_Taurea,COG2931	CL6978.Contig1_Taurea,COG0304	CL7055.Contig1_Taurea,COG2124	CL7055.Contig2_Taurea,COG2124	CL7055.Contig3_Taurea,COG2124	CL7256.Contig1_Taurea,COG3315	CL7348.Contig1_Taurea,COG2124	CL7428.Contig1_Taurea,COG1028	CL7508.Contig1_Taurea,COG2931	CL7508.Contig2_Taurea,COG2931	CL7583.Contig1_Taurea,COG2931	CL7583.Contig2_Taurea,COG2931	CL7606.Contig1_Taurea,COG0500	CL7606.Contig2_Taurea,COG0500	CL7606.Contig3_Taurea,COG0500	CL7681.Contig1_Taurea,COG0236	CL7709.Contig1_Taurea,COG2931	CL7709.Contig1_Taurea,COG1463	CL7709.Contig2_Taurea,COG2931	CL7709.Contig2_Taurea,COG1463	CL7721.Contig1_Taurea,COG2931	CL7721.Contig2_Taurea,COG2931
R	General function prediction only	5652	CL6489.Contig1_Taurea,COG0500	CL6489.Contig2_Taurea,COG0500	CL6503.Contig1_Taurea,COG3940	CL6503.Contig2_Taurea,COG3940	CL6506.Contig1_Taurea,COG1028	CL6506.Contig2_Taurea,COG1028	CL6506.Contig2_Taurea,COG0300	CL6506.Contig2_Taurea,COG4221	CL6506.Contig3_Taurea,COG1028	CL6506.Contig4_Taurea,COG1028	CL6506.Contig4_Taurea,COG0300	CL6506.Contig4_Taurea,COG4221	CL6508.Contig1_Taurea,COG1100	CL6508.Contig2_Taurea,COG1100	CL6508.Contig3_Taurea,COG1100	CL6512.Contig2_Taurea,COG1310	CL6556.Contig1_Taurea,COG4888	CL6556.Contig2_Taurea,COG4888	CL6571.Contig1_Taurea,COG0457	CL6574.Contig1_Taurea,COG0595	CL6580.Contig2_Taurea,COG0515	CL6594.Contig1_Taurea,COG5263	CL6594.Contig2_Taurea,COG5263	CL6597.Contig2_Taurea,COG0515	CL6649.Contig1_Taurea,COG0515	CL6649.Contig2_Taurea,COG0515	CL6651.Contig1_Taurea,COG0500	CL6651.Contig2_Taurea,COG0500	CL6654.Contig1_Taurea,COG2319	CL6661.Contig1_Taurea,COG0073	CL6661.Contig2_Taurea,COG0073	CL6668.Contig1_Taurea,COG1473	CL6668.Contig2_Taurea,COG1473	CL6672.Contig1_Taurea,COG1266	CL6672.Contig2_Taurea,COG1266	CL6704.Contig1_Taurea,COG0697	CL6705.Contig1_Taurea,COG0673	CL6706.Contig1_Taurea,COG5263	CL6706.Contig2_Taurea,COG1579	CL6715.Contig1_Taurea,COG0820	CL6721.Contig1_Taurea,COG0515	CL6721.Contig1_Taurea,COG2319	CL6721.Contig2_Taurea,COG2823	CL6721.Contig2_Taurea,COG2319	CL6721.Contig2_Taurea,COG0515	CL6721.Contig3_Taurea,COG2823	CL6721.Contig3_Taurea,COG2319
S	Function unknown	1780	CL6514.Contig1_Taurea,COG5134	CL6537.Contig1_Taurea,COG0432	CL6537.Contig2_Taurea,COG0432	CL6578.Contig1_Taurea,COG2340	CL6594.Contig1_Taurea,COG1340	CL6594.Contig2_Taurea,COG1340	CL6617.Contig1_Taurea,COG1990	CL6617.Contig2_Taurea,COG1990	CL6633.Contig1_Taurea,COG5062	CL6638.Contig1_Taurea,COG2268	CL6649.Contig1_Taurea,COG3501	CL6649.Contig2_Taurea,COG3501	CL6691.Contig1_Taurea,COG2259	CL6691.Contig2_Taurea,COG2259	CL6706.Contig1_Taurea,COG1340	CL6706.Contig1_Taurea,COG5493	CL6721.Contig1_Taurea,COG1520	CL6721.Contig1_Taurea,COG4371	CL6721.Contig2_Taurea,COG1520	CL6721.Contig2_Taurea,COG4371	CL6721.Contig3_Taurea,COG1520	CL6721.Contig3_Taurea,COG4371	CL6728.Contig1_Taurea,COG5177	CL6728.Contig2_Taurea,COG5177	CL6801.Contig1_Taurea,COG4371	CL6807.Contig1_Taurea,COG5493	CL6807.Contig1_Taurea,COG1340	CL6840.Contig1_Taurea,COG1756	CL6863.Contig1_Taurea,COG2833	CL6863.Contig2_Taurea,COG2833	CL6884.Contig1_Taurea,COG3501	CL6884.Contig1_Taurea,COG4625	CL6884.Contig2_Taurea,COG3501	CL6884.Contig2_Taurea,COG4625	CL6884.Contig3_Taurea,COG3501	CL6884.Contig3_Taurea,COG4625	CL6884.Contig4_Taurea,COG3501	CL6884.Contig4_Taurea,COG4625	CL6889.Contig1_Taurea,COG1511	CL6940.Contig2_Taurea,COG3743	CL6971.Contig1_Taurea,COG5081	CL7081.Contig1_Taurea,COG1649	CL7094.Contig1_Taurea,COG3501	CL7277.Contig1_Taurea,COG4372	CL7292.Contig1_Taurea,COG3501	CL7292.Contig1_Taurea,COG2340	CL7292.Contig1_Taurea,COG2966
T	Signal transduction mechanisms	1823	CL6580.Contig2_Taurea,COG0515	CL6597.Contig1_Taurea,COG0664	CL6597.Contig2_Taurea,COG0664	CL6597.Contig2_Taurea,COG0515	CL6649.Contig1_Taurea,COG0515	CL6649.Contig2_Taurea,COG0515	CL6717.Contig1_Taurea,COG0639	CL6717.Contig2_Taurea,COG0639	CL6721.Contig1_Taurea,COG0515	CL6721.Contig2_Taurea,COG0515	CL6721.Contig3_Taurea,COG0515	CL6736.Contig1_Taurea,COG0515	CL6736.Contig2_Taurea,COG0515	CL6797.Contig1_Taurea,COG5037	CL6797.Contig2_Taurea,COG5037	CL6821.Contig1_Taurea,COG0515	CL6845.Contig1_Taurea,COG2202	CL6845.Contig2_Taurea,COG2202	CL6845.Contig3_Taurea,COG2202	CL6845.Contig4_Taurea,COG2202	CL6845.Contig5_Taurea,COG2202	CL6845.Contig6_Taurea,COG2202	CL6845.Contig7_Taurea,COG2202	CL6845.Contig8_Taurea,COG2202	CL6845.Contig9_Taurea,COG2202	CL6857.Contig1_Taurea,COG2365	CL6871.Contig1_Taurea,COG0515	CL6871.Contig2_Taurea,COG0515	CL6871.Contig3_Taurea,COG0515	CL6874.Contig1_Taurea,COG5037	CL6874.Contig2_Taurea,COG5037	CL6879.Contig1_Taurea,COG0745	CL6879.Contig1_Taurea,COG3706	CL6879.Contig1_Taurea,COG0784	CL6879.Contig1_Taurea,COG2197	CL6884.Contig1_Taurea,COG0515	CL6884.Contig2_Taurea,COG0515	CL6884.Contig3_Taurea,COG0515	CL6884.Contig4_Taurea,COG0515	CL6889.Contig1_Taurea,COG0515	CL6920.Contig1_Taurea,COG5126	CL6970.Contig1_Taurea,COG0515	CL6970.Contig2_Taurea,COG0515	CL6973.Contig1_Taurea,COG0515	CL6973.Contig2_Taurea,COG0515	CL6994.Contig1_Taurea,COG5409	CL7043.Contig1_Taurea,COG5037
U	Intracellular trafficking, secretion, and vesicular transport	1133	CL6559.Contig1_Taurea,COG0552	CL6559.Contig2_Taurea,COG0552	CL6580.Contig2_Taurea,COG4796	CL6594.Contig1_Taurea,COG3468	CL6594.Contig2_Taurea,COG3468	CL6638.Contig1_Taurea,COG3468	CL6675.Contig1_Taurea,COG0201	CL6721.Contig1_Taurea,COG3468	CL6721.Contig2_Taurea,COG3468	CL6721.Contig3_Taurea,COG3468	CL6807.Contig1_Taurea,COG3468	CL6821.Contig1_Taurea,COG0342	CL6884.Contig1_Taurea,COG3210	CL6884.Contig1_Taurea,COG4796	CL6884.Contig2_Taurea,COG3210	CL6884.Contig2_Taurea,COG4796	CL6884.Contig3_Taurea,COG3210	CL6884.Contig3_Taurea,COG4796	CL6884.Contig4_Taurea,COG3210	CL6884.Contig4_Taurea,COG4796	CL6889.Contig1_Taurea,COG3468	CL6894.Contig1_Taurea,COG5064	CL6894.Contig2_Taurea,COG5064	CL6940.Contig2_Taurea,COG1450	CL7081.Contig1_Taurea,COG0342	CL7277.Contig1_Taurea,COG1705	CL7277.Contig1_Taurea,COG3170	CL7292.Contig1_Taurea,COG1705	CL7554.Contig1_Taurea,COG1705	CL7554.Contig2_Taurea,COG1705	CL7630.Contig1_Taurea,COG5122	CL7685.Contig1_Taurea,COG0706	CL7697.Contig1_Taurea,COG2165	CL7709.Contig1_Taurea,COG4796	CL7709.Contig2_Taurea,COG4796	CL7709.Contig2_Taurea,COG3468	CL7721.Contig1_Taurea,COG1450	CL7721.Contig2_Taurea,COG1450	CL7765.Contig1_Taurea,COG5030	CL7765.Contig2_Taurea,COG5030	CL7837.Contig1_Taurea,COG2443	CL7840.Contig1_Taurea,COG5082	CL7855.Contig1_Taurea,COG5032	CL7863.Contig1_Taurea,COG5347	CL7919.Contig1_Taurea,COG5082	CL7919.Contig2_Taurea,COG5082	CL7919.Contig3_Taurea,COG5082
V	Defense mechanisms	287	CL6592.Contig1_Taurea,COG1131	CL6706.Contig1_Taurea,COG0577	CL6721.Contig2_Taurea,COG1401	CL6721.Contig3_Taurea,COG1401	CL6742.Contig1_Taurea,COG1131	CL7099.Contig1_Taurea,COG0534	CL7099.Contig2_Taurea,COG0534	CL7288.Contig1_Taurea,COG1132	CL7480.Contig1_Taurea,COG1132	CL7480.Contig2_Taurea,COG1132	CL7583.Contig1_Taurea,COG2720	CL7721.Contig1_Taurea,COG2720	CL7721.Contig2_Taurea,COG2720	CL8067.Contig1_Taurea,COG1131	CL8067.Contig2_Taurea,COG1131	CL8257.Contig1_Taurea,COG0534	CL8257.Contig2_Taurea,COG0534	CL8373.Contig1_Taurea,COG0534	CL8373.Contig2_Taurea,COG0534	CL8444.Contig1_Taurea,COG2274	CL8661.Contig1_Taurea,COG2720	CL9346.Contig1_Taurea,COG2720	CL9722.Contig1_Taurea,COG0534	CL9722.Contig2_Taurea,COG0534	CL9918.Contig1_Taurea,COG1132	CL9918.Contig1_Taurea,COG2274	CL10215.Contig1_Taurea,COG2720	Unigene109_Taurea,COG1132	Unigene517_Taurea,COG2720	Unigene947_Taurea,COG1132	Unigene1033_Taurea,COG0842	Unigene1033_Taurea,COG1131	Unigene1033_Taurea,COG1136	Unigene1034_Taurea,COG1131	Unigene1034_Taurea,COG0842	Unigene1034_Taurea,COG1136	Unigene1154_Taurea,COG0534	Unigene1671_Taurea,COG1132	Unigene2995_Taurea,COG1132	Unigene3321_Taurea,COG1132	Unigene3321_Taurea,COG2274	Unigene3322_Taurea,COG1132	Unigene3322_Taurea,COG2274	Unigene4783_Taurea,COG1131	Unigene5399_Taurea,COG1131	Unigene8252_Taurea,COG0577	Unigene9657_Taurea,COG2720
W	Extracellular structures	37	CL7965.Contig1_Taurea,COG5295	CL9005.Contig1_Taurea,COG5295	CL9005.Contig2_Taurea,COG5295	CL9625.Contig2_Taurea,COG5295	Unigene665_Taurea,COG5295	Unigene727_Taurea,COG5295	Unigene841_Taurea,COG5295	Unigene1043_Taurea,COG5295	Unigene1078_Taurea,COG5295	Unigene6639_Taurea,COG5295	Unigene7742_Taurea,COG5295	Unigene7872_Taurea,COG5295	Unigene8224_Taurea,COG5295	Unigene10812_Taurea,COG5295	Unigene14490_Taurea,COG5295	Unigene14537_Taurea,COG5295	Unigene15750_Taurea,COG5295	Unigene19961_Taurea,COG5295	Unigene20245_Taurea,COG5295	Unigene20372_Taurea,COG5295	Unigene22375_Taurea,COG5295	CL266.Contig1_Taurea,COG5295	CL266.Contig2_Taurea,COG5295	CL266.Contig3_Taurea,COG5295	CL266.Contig4_Taurea,COG5295	CL266.Contig5_Taurea,COG5295	CL266.Contig6_Taurea,COG5295	CL430.Contig2_Taurea,COG5295	Unigene24564_Taurea,COG5295	Unigene24685_Taurea,COG5295	Unigene30277_Taurea,COG5295	Unigene31290_Taurea,COG5295	CL2965.Contig1_Taurea,COG5295	CL3586.Contig1_Taurea,COG5295	CL3722.Contig1_Taurea,COG5295	CL4541.Contig1_Taurea,COG5295	CL6094.Contig1_Taurea,COG5295
Y	Nuclear structure	22	Unigene7023_Taurea,COG5100	Unigene18139_Taurea,COG5101	Unigene28608_Taurea,COG5101	Unigene42810_Taurea,COG5100	Unigene51797_Taurea,COG5101	Unigene54820_Taurea,COG5101	Unigene55567_Taurea,COG5101	Unigene56197_Taurea,COG5101	Unigene57397_Taurea,COG5101	Unigene60187_Taurea,COG5101	Unigene62184_Taurea,COG5101	Unigene62607_Taurea,COG5101	Unigene63798_Taurea,COG5101	CL493.Contig1_Taurea,COG5101	CL493.Contig2_Taurea,COG5101	Unigene67426_Taurea,COG5101	Unigene69577_Taurea,COG5101	Unigene70779_Taurea,COG5101	Unigene71699_Taurea,COG5101	CL3106.Contig1_Taurea,COG5101	CL3978.Contig1_Taurea,COG5101	CL4193.Contig1_Taurea,COG5101
Z	Cytoskeleton	652	CL6594.Contig1_Taurea,COG5022	CL6594.Contig2_Taurea,COG5022	CL6643.Contig1_Taurea,COG5184	CL6649.Contig1_Taurea,COG5184	CL6649.Contig2_Taurea,COG5184	CL6759.Contig1_Taurea,COG5023	CL6807.Contig1_Taurea,COG5022	CL6819.Contig1_Taurea,COG5277	CL6819.Contig2_Taurea,COG5277	CL6819.Contig3_Taurea,COG5277	CL6858.Contig1_Taurea,COG5059	CL6858.Contig2_Taurea,COG5059	CL6892.Contig1_Taurea,COG5234	CL6892.Contig2_Taurea,COG5234	CL6920.Contig1_Taurea,COG5126	CL7324.Contig1_Taurea,COG5199	CL7778.Contig1_Taurea,COG5126	CL7833.Contig2_Taurea,COG5022	CL8185.Contig1_Taurea,COG5126	CL8401.Contig1_Taurea,COG5245	CL8401.Contig2_Taurea,COG5245	CL8404.Contig2_Taurea,COG5022	CL8404.Contig3_Taurea,COG5022	CL8438.Contig2_Taurea,COG5022	CL8547.Contig1_Taurea,COG5022	CL8566.Contig1_Taurea,COG5023	CL8614.Contig1_Taurea,COG5069	CL8646.Contig1_Taurea,COG5022	CL8792.Contig1_Taurea,COG5023	CL8821.Contig1_Taurea,COG5069	CL9167.Contig1_Taurea,COG5019	CL9377.Contig1_Taurea,COG5059	CL9377.Contig2_Taurea,COG5059	CL9561.Contig1_Taurea,COG5023	CL9682.Contig1_Taurea,COG5277	CL9770.Contig1_Taurea,COG5277	CL9770.Contig2_Taurea,COG5277	CL9770.Contig3_Taurea,COG5277	CL9803.Contig1_Taurea,COG5277	CL9803.Contig2_Taurea,COG5277	CL9803.Contig3_Taurea,COG5277	CL9901.Contig1_Taurea,COG5126	CL9949.Contig1_Taurea,COG5023	CL9949.Contig2_Taurea,COG5023	CL10019.Contig1_Taurea,COG5277	CL10043.Contig1_Taurea,COG5277	CL10043.Contig2_Taurea,COG5277
[truncated: 206 more columns]
