# Supplementary material for: De Novo Transcriptome Analysis of an Aerial Microalga Trentepohlia jolithus: Pathway Description and Gene Discovery for Carbon Fixation and Carotenoid Biosynthesis
Source: PLoS One. 2014 Sep 25;9(9):e108488. doi: 10.1371/journal.pone.0108488 (PMC4177907; doi:10.1371/journal.pone.0108488)
Supplement: Table S3 — 128 KEGG pathways with pathway ID and KO information. (XLS) [file pone.0108488.s004.xls]

## Sheet: KEGG pathways
Table S3 128 KEGG pathways with pathway ID and KO information identified in T.jolithus transcriptome
#	Pathway	All genes with pathway annotation (26217)	Pathway ID
1	Metabolic pathways	6357 (24.25%)	ko01100
2	Biosynthesis of secondary metabolites	3058 (11.66%)	ko01110
3	Ribosome	2571 (9.81%)	ko03010
4	Spliceosome	1839 (7.01%)	ko03040
5	Protein processing in endoplasmic reticulum	1149 (4.38%)	ko04141
6	RNA transport	1137 (4.34%)	ko03013
7	Endocytosis	900 (3.43%)	ko04144
8	Phagosome	723 (2.76%)	ko04145
9	Peroxisome	703 (2.68%)	ko04146
10	mRNA surveillance pathway	696 (2.65%)	ko03015
11	Purine metabolism	665 (2.54%)	ko00230
12	Oxidative phosphorylation	631 (2.41%)	ko00190
13	Plant-pathogen interaction	613 (2.34%)	ko04626
14	Glycerophospholipid metabolism	611 (2.33%)	ko00564
15	Valine, leucine and isoleucine degradation	579 (2.21%)	ko00280
16	Glycolysis / Gluconeogenesis	554 (2.11%)	ko00010
17	Pyrimidine metabolism	512 (1.95%)	ko00240
18	Ribosome biogenesis in eukaryotes	480 (1.83%)	ko03008
19	Butanoate metabolism	479 (1.83%)	ko00650
20	Ubiquitin mediated proteolysis	444 (1.69%)	ko04120
21	Ether lipid metabolism	443 (1.69%)	ko00565
22	Pyruvate metabolism	395 (1.51%)	ko00620
23	Amino sugar and nucleotide sugar metabolism	384 (1.46%)	ko00520
24	RNA degradation	372 (1.42%)	ko03018
25	Citrate cycle (TCA cycle)	370 (1.41%)	ko00020
26	Starch and sucrose metabolism	359 (1.37%)	ko00500
27	Synthesis and degradation of ketone bodies	345 (1.32%)	ko00072
28	Glutathione metabolism	335 (1.28%)	ko00480
29	Glyoxylate and dicarboxylate metabolism	331 (1.26%)	ko00630
30	Plant hormone signal transduction	308 (1.17%)	ko04075
31	Proteasome	299 (1.14%)	ko03050
32	RNA polymerase	296 (1.13%)	ko03020
33	Arginine and proline metabolism	293 (1.12%)	ko00330
34	Fructose and mannose metabolism	284 (1.08%)	ko00051
35	Carbon fixation in photosynthetic organisms	284 (1.08%)	ko00710
36	Aminoacyl-tRNA biosynthesis	276 (1.05%)	ko00970
37	Phosphatidylinositol signaling system	271 (1.03%)	ko04070
38	Fatty acid metabolism	257 (0.98%)	ko00071
39	Cysteine and methionine metabolism	255 (0.97%)	ko00270
40	Pentose phosphate pathway	250 (0.95%)	ko00030
41	Nucleotide excision repair	246 (0.94%)	ko03420
42	Glycine, serine and threonine metabolism	245 (0.93%)	ko00260
43	Alanine, aspartate and glutamate metabolism	241 (0.92%)	ko00250
44	Pentose and glucuronate interconversions	224 (0.85%)	ko00040
45	Glycerolipid metabolism	219 (0.84%)	ko00561
46	Propanoate metabolism	213 (0.81%)	ko00640
47	Galactose metabolism	204 (0.78%)	ko00052
48	Inositol phosphate metabolism	202 (0.77%)	ko00562
49	Biosynthesis of unsaturated fatty acids	198 (0.76%)	ko01040
50	Base excision repair	191 (0.73%)	ko03410
51	ABC transporters	189 (0.72%)	ko02010
52	Phenylpropanoid biosynthesis	177 (0.68%)	ko00940
53	Tyrosine metabolism	171 (0.65%)	ko00350
54	Protein export	169 (0.64%)	ko03060
55	Natural killer cell mediated cytotoxicity	168 (0.64%)	ko04650
56	Ascorbate and aldarate metabolism	165 (0.63%)	ko00053
57	beta-Alanine metabolism	165 (0.63%)	ko00410
58	Tryptophan metabolism	162 (0.62%)	ko00380
59	Nitrogen metabolism	160 (0.61%)	ko00910
60	Mismatch repair	153 (0.58%)	ko03430
61	Porphyrin and chlorophyll metabolism	152 (0.58%)	ko00860
62	Basal transcription factors	152 (0.58%)	ko03022
63	N-Glycan biosynthesis	151 (0.58%)	ko00510
64	Phenylalanine metabolism	146 (0.56%)	ko00360
65	DNA replication	144 (0.55%)	ko03030
66	Lysine degradation	140 (0.53%)	ko00310
67	Photosynthesis	138 (0.53%)	ko00195
68	Regulation of autophagy	131 (0.5%)	ko04140
69	Homologous recombination	130 (0.5%)	ko03440
70	alpha-Linolenic acid metabolism	125 (0.48%)	ko00592
71	Steroid biosynthesis	123 (0.47%)	ko00100
72	Phenylalanine, tyrosine and tryptophan biosynthesis	112 (0.43%)	ko00400
73	Valine, leucine and isoleucine biosynthesis	107 (0.41%)	ko00290
74	Fatty acid biosynthesis	106 (0.4%)	ko00061
75	Pantothenate and CoA biosynthesis	104 (0.4%)	ko00770
76	SNARE interactions in vesicular transport	104 (0.4%)	ko04130
77	Carotenoid biosynthesis	99 (0.38%)	ko00906
78	Limonene and pinene degradation	97 (0.37%)	ko00903
79	Cyanoamino acid metabolism	95 (0.36%)	ko00460
80	Sphingolipid metabolism	94 (0.36%)	ko00600
81	Tropane, piperidine and pyridine alkaloid biosynthesis	92 (0.35%)	ko00960
82	Selenocompound metabolism	88 (0.34%)	ko00450
83	Sulfur metabolism	86 (0.33%)	ko00920
84	Arachidonic acid metabolism	84 (0.32%)	ko00590
85	Terpenoid backbone biosynthesis	82 (0.31%)	ko00900
86	Histidine metabolism	82 (0.31%)	ko00340
87	Flavonoid biosynthesis	79 (0.3%)	ko00941
88	Nicotinate and nicotinamide metabolism	76 (0.29%)	ko00760
89	Circadian rhythm - mammal	72 (0.27%)	ko04710
90	Ubiquinone and other terpenoid-quinone biosynthesis	72 (0.27%)	ko00130
91	Fatty acid elongation	71 (0.27%)	ko00062
92	One carbon pool by folate	71 (0.27%)	ko00670
93	Photosynthesis - antenna proteins	68 (0.26%)	ko00196
94	Glycosylphosphatidylinositol(GPI)-anchor biosynthesis	66 (0.25%)	ko00563
95	Isoquinoline alkaloid biosynthesis	66 (0.25%)	ko00950
96	Other glycan degradation	65 (0.25%)	ko00511
97	Folate biosynthesis	52 (0.2%)	ko00790
98	Stilbenoid, diarylheptanoid and gingerol biosynthesis	52 (0.2%)	ko00945
99	Zeatin biosynthesis	51 (0.19%)	ko00908
100	Linoleic acid metabolism	46 (0.18%)	ko00591
101	Circadian rhythm - plant	46 (0.18%)	ko04712
102	Glycosphingolipid biosynthesis - globo series	43 (0.16%)	ko00603
103	Riboflavin metabolism	41 (0.16%)	ko00740
104	Vitamin B6 metabolism	39 (0.15%)	ko00750
105	Betalain biosynthesis	37 (0.14%)	ko00965
106	Lysine biosynthesis	36 (0.14%)	ko00300
107	Sulfur relay system	35 (0.13%)	ko04122
108	Non-homologous end-joining	34 (0.13%)	ko03450
109	Thiamine metabolism	31 (0.12%)	ko00730
110	Glycosaminoglycan degradation	29 (0.11%)	ko00531
111	Glucosinolate biosynthesis	29 (0.11%)	ko00966
112	Caffeine metabolism	28 (0.11%)	ko00232
113	Cutin, suberine and wax biosynthesis	27 (0.1%)	ko00073
114	Taurine and hypotaurine metabolism	24 (0.09%)	ko00430
115	Biotin metabolism	24 (0.09%)	ko00780
116	Glycosphingolipid biosynthesis - ganglio series	22 (0.08%)	ko00604
117	C5-Branched dibasic acid metabolism	20 (0.08%)	ko00660
118	Monoterpenoid biosynthesis	18 (0.07%)	ko00902
119	Flavone and flavonol biosynthesis	18 (0.07%)	ko00944
120	Other types of O-glycan biosynthesis	16 (0.06%)	ko00514
121	Brassinosteroid biosynthesis	14 (0.05%)	ko00905
122	Lipoic acid metabolism	12 (0.05%)	ko00785
123	Diterpenoid biosynthesis	12 (0.05%)	ko00904
124	Sesquiterpenoid and triterpenoid biosynthesis	8 (0.03%)	ko00909
125	D-Arginine and D-ornithine metabolism	2 (0.01%)	ko00472
126	Benzoxazinoid biosynthesis	2 (0.01%)	ko00402
127	Isoflavonoid biosynthesis	1 (0%)	ko00943
128	Anthocyanin biosynthesis	1 (0%)	ko00942
