# Supplementary material for: De Novo Transcriptome Analysis of an Aerial Microalga Trentepohlia jolithus: Pathway Description and Gene Discovery for Carbon Fixation and Carotenoid Biosynthesis
Source: PLoS One. 2014 Sep 25;9(9):e108488. doi: 10.1371/journal.pone.0108488 (PMC4177907; doi:10.1371/journal.pone.0108488)
Supplement: Table S5 — Single-nucleotide polymorphisms (SNP) detected using SOAPsnp after unigene sequence assembly. (XLS) [file pone.0108488.s006.xls]

## Sheet: SNP detection
Table S5 Single-nucleotide polymorphisms (SNP) detected using SOAPsnp after unigene sequence assembly
GeneID	Coordinate	Reference	Consensus	Quality	BestHit	QualityOfBestHit	UniqReadsNumOfBestHit	AllReadsNumOfBestHit	SecondHit	QualityOfSecondhit	UniqReadsNumOfSecondHit	AllReadsNumOfSecondHit	TotalDepth	RankSum	EstimateCopyNumber	dbSNPTag	DistanceGromLastSNP
CL10000.Contig1_Taurea	105	A	M	99	A	33	13	13	C	35	6	6	19	0.415708	1	0	10
CL10000.Contig1_Taurea	124	G	S	99	C	36	9	9	G	33	6	6	15	0.017982	1	0	9
CL10000.Contig1_Taurea	256	T	Y	85	T	36	10	10	C	37	6	6	16	0.396229	1	0	27
CL10002.Contig1_Taurea	241	G	R	56	G	38	9	9	A	33	5	5	14	0.219031	1	0	66
CL10002.Contig1_Taurea	307	G	R	99	A	37	8	8	G	38	7	7	15	0.583916	1	0	66
CL10002.Contig1_Taurea	391	G	R	99	A	36	7	7	G	35	6	6	13	0.682692	1	0	84
CL10002.Contig1_Taurea	479	C	Y	49	C	33	23	23	T	35	6	6	29	0.744776	1	0	11
CL10002.Contig1_Taurea	490	G	K	70	G	35	22	22	T	37	6	6	28	0.650971	1	0	11
CL10002.Contig1_Taurea	634	T	Y	99	C	35	12	12	T	39	8	8	20	0.0906724	1	0	27
CL10002.Contig1_Taurea	661	T	Y	94	T	35	14	14	C	37	7	7	21	0.590015	1	0	6
CL10002.Contig1_Taurea	667	C	Y	99	C	37	11	11	T	36	10	10	21	0.616964	1	0	6
CL10002.Contig1_Taurea	775	C	Y	98	C	34	13	13	T	36	7	7	20	0.734617	1	0	57
CL10002.Contig1_Taurea	835	T	Y	72	T	36	18	18	C	34	7	7	25	0.30747	1	0	9
CL10002.Contig1_Taurea	844	G	R	99	G	36	11	11	A	38	9	9	20	0.65067	1	0	6
CL10002.Contig1_Taurea	850	A	W	99	A	36	13	13	T	35	10	10	23	0.324081	1	0	6
CL10002.Contig1_Taurea	886	A	W	99	A	35	15	15	T	34	8	8	23	0.731152	1	0	12
CL10002.Contig1_Taurea	923	A	M	99	A	35	17	17	C	39	6	6	23	0.507459	1	0	25
CL10002.Contig1_Taurea	1036	T	Y	85	T	39	13	13	C	35	7	7	20	0.0504837	1	0	9
CL10002.Contig1_Taurea	1138	G	K	48	G	36	16	16	T	32	5	5	21	0.0765148	1	0	27
CL10002.Contig1_Taurea	1204	A	R	99	A	36	20	20	G	33	17	17	37	0.699507	1	0	27
CL10002.Contig1_Taurea	1231	G	R	99	G	36	23	23	A	38	10	10	33	0.526192	1	0	27
CL10002.Contig1_Taurea	1300	T	Y	65	T	37	16	16	C	37	6	6	22	0.320333	1	0	36
CL10002.Contig1_Taurea	1402	A	R	99	A	33	20	20	G	33	10	10	30	0.678291	1	0	9
CL10002.Contig1_Taurea	1411	C	Y	99	C	36	23	23	T	33	12	12	35	0.648791	1	0	9
CL10002.Contig1_Taurea	1798	G	K	99	T	38	21	21	G	38	18	18	42	0.714095	1	0	25
CL10002.Contig1_Taurea	1823	A	R	99	A	39	25	25	G	38	19	19	44	0.226126	1	0	25
CL10002.Contig1_Taurea	1894	G	R	45	G	37	28	28	A	39	6	6	34	0.603273	1	0	9
CL10002.Contig1_Taurea	1903	A	R	99	A	38	20	20	G	38	8	8	28	0.641535	1	0	9
CL10002.Contig1_Taurea	2239	C	Y	99	C	36	25	25	T	36	15	15	40	0.700959	1	0	16
CL10002.Contig1_Taurea	2359	G	R	99	G	39	31	31	A	38	10	10	41	0.157236	1	0	23
CL10002.Contig1_Taurea	2505	G	K	28	G	37	46	46	T	38	6	6	52	0.747216	1	0	7
CL10002.Contig1_Taurea	2512	A	R	99	G	37	37	37	A	38	14	14	51	0.413318	1	0	7
CL10002.Contig1_Taurea	2566	T	Y	99	T	37	23	23	C	38	22	22	45	0.168983	1	0	19
CL10002.Contig1_Taurea	2607	G	R	99	A	35	24	24	G	36	15	15	39	0.371471	1	0	16
CL10002.Contig1_Taurea	2623	T	W	99	T	38	30	30	A	37	9	9	39	0.210397	1	0	16
CL10002.Contig1_Taurea	2670	T	W	99	T	37	37	37	A	38	17	17	54	0.492646	1	0	39
CL10002.Contig1_Taurea	2721	A	W	21	A	37	33	33	T	40	5	5	38	0.577548	1	0	12
CL10002.Contig1_Taurea	2759	T	K	99	T	36	8	8	G	38	5	5	13	0.362082	1	0	15
CL10007.Contig1_Taurea	250	C	Y	99	C	37	31	31	T	38	13	13	44	0.699886	1	0	10
CL10007.Contig1_Taurea	274	C	Y	78	C	36	37	37	T	36	10	10	47	0.131346	1	0	14
CL10007.Contig1_Taurea	288	C	M	99	C	38	29	29	A	36	12	12	41	0.537427	1	0	14
CL10007.Contig1_Taurea	424	G	R	99	G	37	28	28	A	38	23	23	51	0.541376	1	0	20
CL10007.Contig1_Taurea	522	T	W	99	A	37	13	13	T	36	9	9	23	0.69844	1	0	29
CL10007.Contig1_Taurea	747	T	Y	99	T	38	21	21	C	37	18	18	39	0.619219	1	0	51
CL10007.Contig1_Taurea	994	G	R	99	G	38	19	19	A	38	11	11	30	0.716392	1	0	26
CL10007.Contig1_Taurea	1136	C	Y	73	C	38	24	24	T	38	8	8	32	0.745749	1	0	116
CL10007.Contig1_Taurea	1265	T	Y	99	T	37	15	15	C	36	15	15	30	0.326435	1	0	33
CL10007.Contig1_Taurea	1298	T	W	99	T	36	21	21	A	38	8	8	29	0.689004	1	0	33
CL10007.Contig1_Taurea	1357	A	R	21	A	34	27	27	G	38	5	5	32	0.550304	1	0	59
CL10007.Contig1_Taurea	1692	G	R	60	G	37	9	9	A	38	5	5	14	0.724525	1	0	8
CL10007.Contig1_Taurea	1764	T	Y	68	T	35	8	8	C	39	5	5	13	0.416472	1	0	24
CL10007.Contig1_Taurea	2063	T	K	99	T	39	10	10	G	34	10	10	20	0.500122	1	0	14
CL10007.Contig1_Taurea	2077	A	R	99	A	38	13	13	G	35	10	10	23	0.017922	1	0	14
CL10008.Contig1_Taurea	396	A	R	46	A	37	7	7	G	30	5	5	12	0.319444	1	0	17
CL1000.Contig1_Taurea	83	T	K	39	T	35	31	31	G	39	5	5	36	0.511711	1	0	646
CL1000.Contig1_Taurea	984	A	R	82	A	36	67	67	G	35	10	10	77	0.259783	1	0	174
CL1000.Contig1_Taurea	1158	G	R	88	G	39	11	11	A	37	8	8	19	0.5515	1	0	31
CL1000.Contig1_Taurea	1189	G	R	99	A	39	8	8	G	39	7	7	15	0.615851	1	0	31
CL1000.Contig1_Taurea	1355	A	W	99	A	36	13	13	T	35	7	7	20	0.689325	1	0	38
CL1000.Contig1_Taurea	1393	T	W	99	A	38	10	10	T	33	9	9	19	0.121403	1	0	38
CL1000.Contig1_Taurea	1499	T	W	59	T	40	12	12	A	35	5	5	17	0.506707	1	0	106
CL10011.Contig1_Taurea	434	G	S	99	G	39	6	6	C	37	6	6	12	0.560065	1	0	80
CL10016.Contig1_Taurea	159	G	R	99	G	26	10	10	A	32	8	8	18	0.690457	1	0	22
CL10016.Contig1_Taurea	527	A	R	35	A	33	18	18	G	38	5	5	23	0.611504	1	0	105
CL10016.Contig1_Taurea	632	G	S	99	C	34	10	10	G	36	9	9	19	0.560702	1	0	9
CL10016.Contig1_Taurea	641	G	R	99	G	36	9	9	A	32	9	9	18	0.148663	1	0	9
CL10016.Contig1_Taurea	1004	A	R	99	A	34	14	14	G	37	10	10	24	0.656274	1	0	51
CL10016.Contig1_Taurea	1133	T	Y	62	T	37	10	10	C	36	6	6	16	0.623064	1	0	117
CL10016.Contig1_Taurea	1250	G	R	99	G	35	14	14	A	37	8	8	22	0.502563	1	0	86
CL10017.Contig1_Taurea	57	A	R	99	A	38	227	227	G	38	28	28	858	0.455672	1	0	9
CL10017.Contig1_Taurea	271	C	S	66	C	33	245	245	G	32	9	9	4441	0.108701	1	0	10
CL10017.Contig1_Taurea	281	C	Y	98	C	33	236	236	T	34	19	19	4224	0.168053	1	0	10
CL10017.Contig1_Taurea	392	T	Y	88	T	36	235	235	C	35	16	16	1266	0.000388033	1	0	5
CL10017.Contig1_Taurea	500	A	W	99	A	38	124	124	T	36	23	23	147	0.135439	1	0	6
CL10017.Contig1_Taurea	506	A	W	99	A	37	119	119	T	37	24	24	143	0.337743	1	0	6
CL1001.Contig1_Taurea	252	G	R	99	A	38	41	41	G	37	39	39	80	0.167886	1	0	13
CL1001.Contig1_Taurea	265	T	W	99	A	35	42	42	T	36	35	35	77	0.337448	1	0	13
CL1001.Contig1_Taurea	291	A	W	99	A	37	66	66	T	38	26	26	92	0.304461	1	0	26
CL1001.Contig1_Taurea	396	T	Y	99	T	36	94	94	C	36	14	14	108	0.422052	1	0	21
CL1001.Contig1_Taurea	439	T	W	99	T	37	66	66	A	37	50	50	116	0.180282	1	0	20
CL1001.Contig1_Taurea	506	C	Y	99	T	36	58	58	C	38	39	39	99	0.0620584	1	0	10
CL1001.Contig1_Taurea	566	A	M	99	A	35	74	74	C	33	25	25	99	0.179272	1	0	5
CL1001.Contig1_Taurea	571	C	Y	97	C	35	81	81	T	38	14	14	95	0.0245015	1	0	5
CL1001.Contig1_Taurea	583	C	S	99	C	36	54	54	G	34	28	28	82	0.218462	1	0	7
CL1001.Contig1_Taurea	684	A	R	99	A	36	75	75	G	36	47	47	123	0.364214	1	0	11
CL1001.Contig1_Taurea	695	C	M	37	C	35	119	119	A	36	7	7	126	0.399126	1	0	11
CL1001.Contig1_Taurea	708	T	Y	99	T	36	80	80	C	37	45	45	125	0.14409	1	0	13
CL1001.Contig1_Taurea	813	G	R	99	G	36	109	109	A	36	15	15	124	0.333923	1	0	66
CL1001.Contig1_Taurea	879	A	M	99	A	34	97	97	C	34	10	10	108	0.28346	1	0	9
CL1001.Contig1_Taurea	888	C	Y	43	C	37	106	106	T	36	10	10	116	0.0776021	1	0	9
CL1001.Contig1_Taurea	1092	G	R	99	G	37	80	80	A	37	61	61	141	0.107087	1	0	71
CL1001.Contig1_Taurea	1168	C	Y	99	C	36	147	147	T	36	21	21	168	0.409897	1	0	44
CL1001.Contig1_Taurea	1212	C	Y	63	C	35	134	134	T	37	13	13	151	0.0185693	1	0	31
CL1001.Contig1_Taurea	1243	C	Y	99	C	36	129	129	T	35	34	34	163	0.191039	1	0	29
CL1001.Contig1_Taurea	1272	T	W	99	T	36	80	80	A	36	66	66	147	0.0868396	1	0	9
CL1001.Contig1_Taurea	1281	C	Y	99	C	36	85	85	T	36	76	76	161	0.456855	1	0	9
CL1001.Contig1_Taurea	1318	C	Y	99	C	35	98	98	T	36	56	56	155	0.157518	1	0	14
CL1001.Contig1_Taurea	1332	T	Y	99	T	36	87	87	C	36	43	43	130	0.496052	1	0	14
CL1001.Contig1_Taurea	1404	T	Y	99	T	34	83	83	C	36	59	59	143	0.135871	1	0	15
CL1001.Contig1_Taurea	1419	T	Y	99	T	36	124	124	C	35	50	50	174	0.0620108	1	0	12
CL1001.Contig1_Taurea	1431	C	Y	80	C	34	163	163	T	32	16	16	179	0.0341773	1	0	12
CL1001.Contig1_Taurea	1474	G	R	29	G	36	79	79	A	36	53	53	166	0.135628	1	0	8
CL1001.Contig1_Taurea	1482	T	W	42	T	36	168	168	A	36	8	8	176	0.281347	1	0	8
CL1001.Contig1_Taurea	1545	G	R	99	G	35	153	153	A	36	33	33	186	0.124394	1	0	6
CL1001.Contig1_Taurea	1568	G	R	50	G	36	169	169	A	34	11	11	180	0.0609655	1	0	23
CL1001.Contig1_Taurea	1604	C	Y	92	C	36	166	166	T	38	13	13	179	0.14295	1	0	36
CL1001.Contig1_Taurea	1643	T	Y	99	T	37	188	188	C	38	15	15	203	0.255372	1	0	7
CL1001.Contig1_Taurea	1650	A	W	99	A	36	164	164	T	36	42	42	206	0.324386	1	0	7
CL1001.Contig1_Taurea	1660	T	Y	99	T	35	158	158	C	35	53	53	211	0.0370391	1	0	10
CL1001.Contig1_Taurea	1746	G	S	99	G	37	223	223	C	37	28	28	252	0.149552	1	0	20
CL1001.Contig1_Taurea	1837	A	R	22	A	37	192	192	G	38	8	8	200	0.476386	1	0	6
CL1001.Contig1_Taurea	1843	A	R	83	A	36	188	188	G	39	11	11	199	0.0198136	1	0	5
CL1001.Contig1_Taurea	1856	A	W	99	A	35	165	165	T	36	22	22	187	0.223929	1	0	5
CL1001.Contig1_Taurea	2038	A	W	89	A	38	9	9	T	35	6	6	15	0.264336	1	0	30
CL1001.Contig1_Taurea	2135	G	R	64	G	39	8	8	A	39	6	6	14	0.331002	1	0	54
CL1001.Contig1_Taurea	2193	G	R	99	A	38	13	13	G	35	13	13	26	0.101771	1	0	12
CL1001.Contig1_Taurea	2205	A	W	99	A	38	19	19	T	37	12	12	31	0.322923	1	0	12
CL1001.Contig1_Taurea	2219	T	K	66	T	38	31	31	G	38	6	6	37	0.266301	1	0	12
CL1001.Contig1_Taurea	2231	A	W	92	A	38	29	29	T	37	9	9	38	0.75	1	0	12
CL1001.Contig1_Taurea	2314	T	Y	99	T	38	9	9	C	37	9	9	19	0.68261	1	0	7
CL1001.Contig1_Taurea	2321	A	W	49	A	39	16	16	T	37	5	5	21	0.611283	1	0	7
CL1001.Contig1_Taurea	2337	A	R	99	G	37	12	12	A	39	9	9	21	0.486136	1	0	16
CL10020.Contig1_Taurea	126	C	T	91	T	37	36	36	C	0	0	3	39	1	1.23077	0	17
CL10020.Contig3_Taurea	135	G	K	96	G	37	35	35	T	39	8	8	43	0.0792266	1	0	6
CL10020.Contig3_Taurea	141	C	Y	40	C	37	34	34	T	36	7	7	41	0.605969	1	0	6
CL10020.Contig3_Taurea	216	A	W	99	A	37	35	35	T	36	10	10	45	0.0692634	1	0	69
CL10020.Contig3_Taurea	285	A	W	99	A	37	38	38	T	36	12	12	51	0.694833	1	0	19
CL10020.Contig3_Taurea	304	C	Y	99	C	39	29	29	T	38	16	16	45	0.485974	1	0	19
CL10020.Contig3_Taurea	422	T	W	99	T	35	45	45	A	37	22	22	67	0.0390049	1	0	16
CL10020.Contig3_Taurea	438	G	R	99	G	36	52	52	A	36	11	11	63	0.446755	1	0	6
CL10020.Contig3_Taurea	444	G	R	77	G	36	52	52	A	35	9	9	61	0.136384	1	0	6
CL10020.Contig3_Taurea	479	A	M	29	A	36	52	52	C	36	5	5	57	0.725525	1	0	28
CL10020.Contig3_Taurea	507	C	Y	99	C	37	57	57	T	37	19	19	76	0.177826	1	0	28
CL10021.Contig1_Taurea	156	A	M	99	A	36	6	6	C	29	6	6	12	0.523268	1	0	93
CL10021.Contig1_Taurea	315	A	W	99	A	38	19	19	T	39	7	7	26	0.455071	1	0	13
CL10021.Contig1_Taurea	328	C	Y	91	C	38	23	23	T	39	8	8	31	0.652634	1	0	13
CL10021.Contig1_Taurea	419	C	Y	49	C	36	11	11	T	34	5	5	16	0.188645	1	0	91
CL10021.Contig1_Taurea	627	G	R	86	G	38	20	20	A	36	7	7	27	0.544869	1	0	57
CL10022.Contig1_Taurea	268	C	M	99	A	40	14	14	C	38	13	13	27	0.0703761	1	0	48
CL10022.Contig1_Taurea	328	C	Y	99	C	39	20	20	T	39	17	17	37	0.470009	1	0	60
CL10022.Contig1_Taurea	444	G	R	99	G	38	22	22	A	37	9	9	31	0.543399	1	0	19
CL10022.Contig1_Taurea	463	G	R	99	G	36	22	22	A	37	10	10	32	0.676016	1	0	19
CL10022.Contig1_Taurea	569	A	W	60	A	37	14	14	T	39	5	5	19	0.310802	1	0	47
CL10025.Contig1_Taurea	1342	A	R	37	G	35	4	10	A	38	2	41	51	0.633333	1.88235	0	18
CL10025.Contig1_Taurea	1381	C	Y	27	C	38	7	38	T	32	4	7	45	0.0212121	1.75556	0	39
CL10025.Contig1_Taurea	1628	A	W	99	T	37	21	21	A	37	18	18	39	0.681928	1	0	32
CL10025.Contig1_Taurea	1660	G	R	99	G	38	24	24	A	39	19	19	44	0.542189	1	0	32
CL10025.Contig1_Taurea	1831	A	R	69	A	36	8	8	G	38	5	5	13	0.21756	1	0	171
CL10026.Contig1_Taurea	306	G	R	99	G	35	15	15	A	37	9	9	24	0.572376	1	0	223
CL10026.Contig1_Taurea	529	T	Y	95	T	37	14	14	C	39	7	7	21	0.161154	1	0	223
CL10027.Contig2_Taurea	347	A	W	99	A	37	20	20	T	28	11	11	31	0.000917821	1	0	434
CL10028.Contig1_Taurea	133	A	R	36	A	39	31	31	G	38	6	6	38	0.115347	1	0	22
CL10028.Contig1_Taurea	155	T	W	43	T	39	43	43	A	37	6	6	49	0.640299	1	0	22
CL10028.Contig1_Taurea	347	A	R	46	A	38	86	86	G	39	9	9	95	0.24628	1	0	9
CL10028.Contig1_Taurea	356	G	R	99	G	38	91	91	A	36	13	13	104	0.367269	1	0	9
CL10028.Contig1_Taurea	387	A	W	99	A	36	101	101	T	36	18	18	119	0.413407	1	0	31
CL10028.Contig1_Taurea	437	A	M	99	A	37	79	79	C	34	13	13	93	0.0317926	1	0	7
CL10028.Contig1_Taurea	533	C	S	40	C	36	147	147	G	33	9	9	156	0.0560784	1	0	19
CL10028.Contig1_Taurea	552	G	R	30	G	38	202	202	A	37	12	12	214	0.0293383	1	0	19
CL10028.Contig1_Taurea	608	T	Y	99	T	37	235	235	C	36	20	20	305	0.447239	1	0	16
CL10028.Contig1_Taurea	907	T	W	99	T	37	231	231	A	35	24	24	386	0.112376	1	0	156
CL10028.Contig1_Taurea	1075	A	W	99	A	37	143	143	T	37	110	110	342	0.153273	1	0	10
CL10028.Contig1_Taurea	1276	G	K	99	G	37	240	240	T	36	15	15	286	0.331193	1	0	48
CL10028.Contig1_Taurea	1324	G	S	99	G	36	245	245	C	39	10	10	275	0.145906	1	0	39
CL10028.Contig1_Taurea	1363	C	Y	51	C	37	245	245	T	39	9	9	254	0.0248007	1	0	26
CL10028.Contig1_Taurea	1389	G	R	99	G	37	236	236	A	36	12	12	248	0.295172	1	0	18
CL10028.Contig1_Taurea	1752	G	R	99	G	37	165	165	A	35	13	13	178	0.164646	1	0	80
CL10028.Contig1_Taurea	1832	T	Y	99	T	36	138	138	C	36	15	15	153	0.447527	1	0	59
CL10028.Contig1_Taurea	2013	A	R	20	A	37	33	33	G	37	6	6	39	0.373519	1	0	120
CL10029.Contig1_Taurea	1828	T	K	99	G	31	11	13	T	27	6	57	71	0.587548	1.74648	0	11
CL10029.Contig1_Taurea	1839	C	Y	99	C	33	9	59	T	33	9	11	70	0.218141	1.74286	0	11
CL10029.Contig1_Taurea	1855	A	R	99	G	34	14	23	A	37	12	48	71	0.13699	1.6338	0	16
CL10029.Contig1_Taurea	1905	C	Y	99	T	35	19	35	C	36	10	37	72	0.70105	1.59722	0	9
CL10029.Contig1_Taurea	1923	A	R	99	G	34	18	34	A	38	10	28	62	0.510004	1.54839	0	6
CL10029.Contig1_Taurea	1929	T	Y	99	T	35	17	48	C	38	9	11	59	0.521157	1.55932	0	6
CL10029.Contig1_Taurea	1963	T	W	67	T	35	10	51	A	37	5	10	63	0.648518	1.73016	0	7
CL10029.Contig1_Taurea	1970	A	R	99	G	35	10	22	A	32	6	37	59	0.213911	1.72881	0	7
CL10029.Contig1_Taurea	1998	A	R	90	G	37	7	10	A	37	6	31	62	0.365385	1.74194	0	6
CL10029.Contig1_Taurea	2376	A	W	91	A	37	39	39	T	37	8	8	48	0.247633	1	0	27
CL10029.Contig1_Taurea	2403	C	Y	99	C	37	19	19	T	36	11	11	31	0.262337	1	0	27
CL10029.Contig1_Taurea	2588	T	K	80	T	36	48	48	G	32	10	10	58	0.0418201	1	0	28
CL10029.Contig1_Taurea	2616	T	W	44	T	36	72	72	A	37	7	7	79	0.479362	1	0	7
CL10029.Contig1_Taurea	2623	A	W	99	A	35	67	67	T	38	17	17	85	0.0102873	1	0	7
CL10029.Contig1_Taurea	2678	C	Y	99	C	37	53	53	T	36	12	12	65	0.171859	1	0	8
CL10029.Contig1_Taurea	2686	A	W	92	A	38	49	49	T	37	9	9	58	0.344084	1	0	8
CL10029.Contig1_Taurea	2718	T	Y	99	T	36	30	30	C	37	9	9	39	0.695185	1	0	23
CL10029.Contig1_Taurea	2741	G	R	99	G	38	26	26	A	34	12	12	38	0.0177214	1	0	23
CL10029.Contig1_Taurea	2827	G	R	99	G	36	45	45	A	38	24	24	69	0.127103	1	0	72
CL10029.Contig1_Taurea	2899	A	R	99	A	37	75	75	G	38	19	19	94	0.429014	1	0	7
CL10029.Contig1_Taurea	2906	A	W	99	A	38	67	67	T	39	11	11	78	0.295163	1	0	7
CL10029.Contig1_Taurea	2936	T	W	99	T	37	40	40	A	35	18	18	58	0.510089	1	0	30
CL10029.Contig1_Taurea	3018	T	K	20	T	37	37	37	G	36	5	5	42	0.676572	1	0	42
CL10029.Contig1_Taurea	3060	A	R	99	A	37	18	18	G	35	18	18	36	0.728233	1	0	21
CL1002.Contig1_Taurea	96	A	R	61	A	36	90	90	G	36	10	10	100	0.329117	1	0	18
CL1002.Contig1_Taurea	187	G	R	28	G	37	70	70	A	39	9	9	79	0.12837	1	0	22
CL1002.Contig1_Taurea	213	T	W	99	T	37	72	72	A	36	11	11	84	0.100998	1	0	26
CL10031.Contig1_Taurea	374	C	M	99	C	37	17	17	A	38	7	7	24	0.332001	1	0	132
CL10031.Contig1_Taurea	794	T	Y	99	T	36	10	10	C	37	8	8	18	0.286302	1	0	126
CL10031.Contig1_Taurea	920	A	R	67	A	37	26	26	G	36	7	7	33	0.632874	1	0	15
CL10031.Contig1_Taurea	935	T	Y	70	T	35	27	27	C	35	7	7	34	0.708777	1	0	15
CL10032.Contig1_Taurea	193	G	R	99	A	35	10	10	G	37	6	6	16	0.678197	1	0	36
CL10033.Contig1_Taurea	164	A	W	31	A	38	20	20	T	33	5	5	25	0.0561829	1	0	24
CL10034.Contig1_Taurea	481	T	Y	99	T	38	20	20	C	36	12	12	32	0.55596	1	0	198
CL10037.Contig1_Taurea	83	T	Y	70	T	37	15	15	C	37	6	6	21	0.484926	1	0	36
CL10037.Contig1_Taurea	203	G	R	80	A	31	6	6	G	35	5	5	11	0.331169	1	0	6
CL10039.Contig1_Taurea	183	A	M	99	A	36	24	24	C	36	7	7	31	0.691008	1	0	49
CL10039.Contig1_Taurea	350	G	R	44	G	39	13	13	A	38	5	5	18	0.167951	1	0	41
CL10039.Contig1_Taurea	526	C	M	99	A	34	15	15	C	37	12	12	27	0.359448	1	0	5
CL10039.Contig1_Taurea	536	A	W	36	A	37	23	23	T	36	5	5	28	0.620874	1	0	10
CL10039.Contig1_Taurea	578	A	R	35	A	36	28	28	G	31	6	6	34	0.0938476	1	0	23
CL10039.Contig1_Taurea	601	T	K	64	T	37	28	28	G	35	6	6	34	0.0918704	1	0	23
CL10039.Contig1_Taurea	921	C	Y	31	C	36	36	36	T	37	6	6	42	0.506986	1	0	44
CL10039.Contig1_Taurea	965	G	K	99	G	37	25	25	T	38	12	12	37	0.0903848	1	0	44
CL10039.Contig1_Taurea	1128	T	W	64	T	38	27	27	A	39	6	6	33	0.718393	1	0	36
CL10039.Contig1_Taurea	1164	A	R	53	A	37	21	21	G	37	6	6	27	0.488686	1	0	36
CL10039.Contig1_Taurea	1212	T	W	57	T	38	23	23	A	38	6	6	29	0.0787588	1	0	13
CL10039.Contig1_Taurea	1225	A	W	80	A	37	25	25	T	37	7	7	32	0.360692	1	0	13
CL10039.Contig1_Taurea	1340	T	Y	33	T	36	42	42	C	37	7	7	49	0.724986	1	0	8
CL10039.Contig1_Taurea	1348	G	K	60	G	37	50	50	T	38	7	7	57	0.240731	1	0	8
CL10039.Contig1_Taurea	1379	C	Y	38	C	38	42	42	T	37	7	7	49	0.549548	1	0	31
CL10039.Contig1_Taurea	1431	C	M	49	C	37	33	33	A	36	6	6	39	0.252724	1	0	23
CL10039.Contig1_Taurea	1468	C	Y	30	C	38	32	32	T	37	6	6	38	0.285402	1	0	13
CL10039.Contig1_Taurea	1492	C	Y	89	C	38	32	32	T	37	9	9	41	0.242587	1	0	24
CL10039.Contig1_Taurea	1548	C	Y	99	C	37	24	24	T	36	17	17	41	0.598486	1	0	56
CL10039.Contig1_Taurea	1650	T	Y	76	T	37	17	17	C	33	7	7	24	0.191382	1	0	15
CL1003.Contig1_Taurea	94	G	R	99	G	35	118	118	A	36	75	75	196	0.239721	1	0	8
CL1003.Contig1_Taurea	117	C	Y	99	C	36	231	231	T	36	24	24	380	0.24766	1	0	23
CL1003.Contig1_Taurea	177	A	M	42	A	34	246	246	C	30	9	9	675	0.315316	1	0	10
CL1003.Contig1_Taurea	273	A	R	99	A	35	194	194	G	33	61	61	872	0.0654465	1	0	21
CL1003.Contig1_Taurea	294	T	W	99	T	32	193	193	A	34	62	62	807	0.200403	1	0	21
CL1003.Contig1_Taurea	321	A	R	99	A	32	200	200	G	34	54	54	865	0.0145018	1	0	14
CL1003.Contig1_Taurea	335	A	M	99	A	33	132	132	C	33	123	123	821	0.332713	1	0	14
CL1003.Contig1_Taurea	357	A	R	99	A	31	224	224	G	35	31	31	780	0.000332585	1	0	15
CL1003.Contig1_Taurea	372	A	R	99	A	34	234	234	G	34	21	21	742	0.137801	1	0	15
CL1003.Contig1_Taurea	594	C	Y	75	C	37	148	285	T	36	14	43	329	0.247459	2.00608	0	96
CL1003.Contig1_Taurea	690	C	S	20	C	37	18	177	G	37	4	36	213	0.38715	2.68545	0	96
CL10040.Contig1_Taurea	49	G	R	83	G	37	70	155	A	35	12	17	172	0.00747398	2.06977	0	26
CL10040.Contig1_Taurea	75	A	M	99	C	35	70	149	A	34	32	43	192	0.0124518	1.95833	0	19
CL10040.Contig1_Taurea	94	C	Y	99	T	35	63	95	C	36	39	44	139	0.442511	1.53957	0	12
CL10040.Contig1_Taurea	155	A	W	99	A	30	26	27	T	35	21	21	48	0.500668	1.02083	0	40
CL10040.Contig2_Taurea	488	G	R	99	G	36	34	34	A	37	15	15	49	0.0635845	1	0	5
CL10040.Contig2_Taurea	493	T	W	99	T	34	40	40	A	37	15	15	56	0.505403	1	0	5
CL10040.Contig2_Taurea	509	T	Y	99	C	35	52	52	T	33	50	50	102	0.0288646	1	0	16
CL10040.Contig2_Taurea	525	T	Y	29	T	35	108	110	C	34	7	9	119	0.345418	1.03361	0	16
CL10040.Contig2_Taurea	576	C	Y	53	T	34	94	136	C	38	9	69	205	0.000304461	1.50732	0	20
CL10040.Contig4_Taurea	105	T	Y	99	T	34	26	26	C	36	16	16	42	0.345682	1	0	16
CL10040.Contig4_Taurea	122	A	R	99	A	33	38	38	G	32	26	26	64	0.0901846	1	0	17
CL10040.Contig4_Taurea	166	G	R	99	G	37	39	39	A	36	32	32	71	0.0593688	1	0	5
CL10040.Contig4_Taurea	179	T	Y	99	T	36	48	48	C	33	38	38	86	0.0289982	1	0	13
CL10040.Contig4_Taurea	219	T	K	99	G	34	31	31	T	34	29	29	60	0.59841	1	0	22
CL10040.Contig4_Taurea	241	A	M	99	A	32	24	24	C	31	20	20	44	0.394237	1	0	22
CL10042.Contig1_Taurea	51	C	M	99	C	37	40	40	A	38	19	19	59	0.592798	1	0	161
CL10042.Contig1_Taurea	212	G	R	58	G	37	110	110	A	34	9	9	121	0.400807	1	0	53
CL10042.Contig1_Taurea	265	T	W	99	T	37	87	87	A	36	43	43	130	0.066571	1	0	53
CL10042.Contig1_Taurea	321	G	R	99	G	38	79	79	A	36	42	42	121	0.0467749	1	0	56
CL10042.Contig1_Taurea	552	A	W	92	A	38	125	125	T	39	9	9	134	0.256771	1	0	5
CL10042.Contig1_Taurea	557	T	Y	99	T	36	124	124	C	37	16	16	144	0.271227	1	0	5
CL10042.Contig1_Taurea	647	A	R	99	A	36	102	102	G	35	46	46	162	0.220471	1	0	14
CL10042.Contig1_Taurea	746	G	K	99	G	38	43	43	T	39	20	20	63	0.153777	1	0	71
CL10043.Contig2_Taurea	209	C	Y	65	C	34	73	73	T	32	10	10	83	0.494419	1	0	24
CL10043.Contig2_Taurea	233	G	R	69	G	37	52	52	A	35	10	10	62	0.0689298	1	0	18
CL10043.Contig2_Taurea	251	G	R	40	A	34	35	35	G	36	9	9	44	0.0268813	1	0	18
CL10045.Contig1_Taurea	1806	A	W	64	A	36	19	19	T	35	6	6	25	0.200215	1	0	22
CL10046.Contig1_Taurea	638	C	M	65	C	37	51	124	A	38	7	16	140	0.425913	1.58571	0	41
CL10046.Contig1_Taurea	679	C	M	52	C	35	75	120	A	36	8	10	130	0.187474	1.36154	0	41
CL10046.Contig1_Taurea	740	A	R	99	A	35	97	99	G	37	34	34	133	0.000975423	1.01504	0	51
CL10046.Contig1_Taurea	791	A	R	99	A	38	80	80	G	39	65	65	145	0.016221	1	0	51
CL10046.Contig1_Taurea	863	A	R	99	A	38	119	119	G	37	11	11	130	0.222007	1	0	72
CL10046.Contig1_Taurea	935	C	Y	35	C	37	127	127	T	36	8	8	135	0.386332	1	0	14
CL10046.Contig1_Taurea	949	A	R	99	A	36	107	107	G	37	32	32	139	0.467103	1	0	14
CL10046.Contig1_Taurea	1597	T	W	99	T	36	15	15	A	38	10	10	25	0.09814	1	0	35
CL10046.Contig2_Taurea	782	A	W	99	A	39	9	9	T	36	6	6	15	0.508991	1	0	9
CL10049.Contig1_Taurea	43	T	Y	99	T	37	206	207	C	38	48	51	2675	0.0170752	1.00748	0	8
CL10049.Contig1_Taurea	59	A	R	99	A	38	214	214	G	37	41	45	3052	0.413099	1.00655	0	6
CL10049.Contig1_Taurea	70	G	R	96	G	36	199	203	A	37	43	43	3410	0.00127027	1.00587	0	11
CL10049.Contig1_Taurea	88	C	M	52	C	33	214	214	A	30	41	45	3841	0.00112728	1.00521	0	11
CL10049.Contig1_Taurea	99	A	R	99	A	33	220	222	G	34	35	35	3323	0.261801	1.00241	0	9
CL10049.Contig1_Taurea	146	T	Y	99	T	27	225	225	C	32	26	26	2093	0.000641711	1	0	8
CL10049.Contig1_Taurea	154	A	R	99	A	25	165	165	G	30	90	90	2055	1.07052e-05	1	0	8
CL10049.Contig1_Taurea	187	G	R	99	G	33	233	233	A	34	22	22	1325	0.111772	1.00151	0	7
CL10049.Contig1_Taurea	213	T	Y	99	C	30	183	183	T	31	70	70	1011	0.0226395	1.00593	0	7
CL10049.Contig1_Taurea	230	G	R	68	G	33	243	243	A	36	12	12	753	0.154248	1.01328	0	10
CL10049.Contig1_Taurea	291	A	R	99	A	34	193	200	G	34	62	65	940	0.354543	1.0266	0	23
CL10049.Contig1_Taurea	314	A	R	99	A	33	206	222	G	34	49	53	1011	0.113759	1.03462	0	18
CL10049.Contig1_Taurea	356	A	R	99	A	28	214	214	G	32	39	39	776	0.00192896	1.03093	0	9
CL10049.Contig1_Taurea	365	G	R	49	G	28	241	243	A	32	14	14	646	0.17813	1.06192	0	8
CL10049.Contig1_Taurea	416	G	A	65	A	35	195	293	G	38	3	214	507	1	1.60947	0	19
CL10049.Contig1_Taurea	436	C	T	51	T	38	109	206	C	40	3	214	420	1	1.73333	0	20
CL10049.Contig2_Taurea	46	A	R	73	A	35	33	33	G	37	7	7	40	0.626793	1	0	43
CL10049.Contig2_Taurea	176	G	R	99	G	34	179	185	A	33	75	75	624	0.0404166	1.04327	0	8
CL10049.Contig2_Taurea	189	A	W	31	A	32	241	246	T	33	10	10	717	0.338032	1.03766	0	5
CL10049.Contig2_Taurea	207	A	R	99	A	34	228	239	G	32	27	27	780	0.073325	1.03462	0	8
CL10049.Contig2_Taurea	216	T	Y	27	T	33	246	264	C	35	9	9	796	0.30155	1.03643	0	9
CL1004.Contig1_Taurea	129	C	S	99	C	37	8	8	G	39	7	7	15	0.570241	1	0	8
CL1004.Contig1_Taurea	137	T	W	99	T	36	13	13	A	39	8	8	21	0.0701263	1	0	8
CL1004.Contig1_Taurea	151	A	W	99	A	39	11	11	T	35	10	10	21	0.0422606	1	0	14
CL1004.Contig1_Taurea	301	A	R	99	A	38	81	81	G	37	14	14	95	0.254166	1	0	21
CL10052.Contig1_Taurea	132	T	Y	70	T	37	15	15	C	37	6	6	21	0.629672	1	0	13
CL10052.Contig1_Taurea	145	C	Y	59	C	38	17	17	T	38	6	6	23	0.379585	1	0	13
CL10054.Contig1_Taurea	123	T	Y	99	C	36	200	200	T	35	55	55	1054	0.0420098	1	0	27
CL10054.Contig1_Taurea	154	G	R	99	A	33	209	209	G	35	45	45	1301	0.000606924	1	0	31
CL10054.Contig1_Taurea	489	T	Y	99	T	35	136	136	C	34	119	119	2016	0.280843	1	0	48
CL10054.Contig1_Taurea	620	T	Y	99	T	34	121	121	C	35	112	112	780	0.0123266	1	0	16
CL10055.Contig1_Taurea	150	T	W	99	T	36	16	16	A	34	12	12	28	0.543412	1	0	91
CL10055.Contig1_Taurea	442	A	R	99	A	37	12	12	G	37	7	7	19	0.758216	1	0	99
CL10055.Contig1_Taurea	541	A	R	66	A	35	15	15	G	37	6	6	21	0.551277	1	0	99
CL10060.Contig1_Taurea	128	T	Y	99	T	36	15	15	C	36	14	14	29	0.440239	1	0	66
CL10061.Contig1_Taurea	237	A	R	99	A	39	17	19	G	39	11	12	31	0.338546	1.09677	0	18
CL10062.Contig1_Taurea	123	T	Y	99	T	38	18	18	C	38	9	9	27	0.705113	1	0	12
CL10062.Contig1_Taurea	135	G	R	99	A	37	16	16	G	37	15	15	31	0.189535	1	0	12
CL10062.Contig1_Taurea	175	A	W	99	A	36	27	28	T	35	23	23	51	0.653944	1.01961	0	23
CL10062.Contig1_Taurea	240	G	R	99	G	37	44	44	A	34	13	13	57	0.592682	1	0	8
CL10062.Contig1_Taurea	252	G	R	83	G	36	43	43	A	37	9	9	52	0.716963	1	0	12
CL10062.Contig1_Taurea	537	T	W	99	T	36	57	57	A	38	19	19	76	0.0235547	1	0	6
CL10062.Contig1_Taurea	543	T	K	99	T	36	47	47	G	36	25	25	72	0.315958	1	0	6
CL10062.Contig1_Taurea	585	G	R	42	G	36	74	74	A	38	8	8	83	0.47819	1	0	42
CL10062.Contig1_Taurea	706	C	Y	99	C	36	37	37	T	37	25	25	62	0.426564	1	0	14
CL10062.Contig1_Taurea	720	C	S	99	C	36	48	48	G	37	17	17	65	0.22548	1	0	14
CL10062.Contig1_Taurea	791	A	R	47	A	38	71	71	G	34	8	8	79	0.0228131	1	0	57
CL10062.Contig1_Taurea	848	A	R	99	A	38	74	74	G	38	11	11	85	0.33762	1	0	57
CL10062.Contig1_Taurea	907	G	R	99	G	37	66	66	A	37	25	25	91	0.295319	1	0	57
CL10062.Contig1_Taurea	964	T	K	36	T	38	74	74	G	37	6	6	82	0.406148	1	0	33
CL10062.Contig1_Taurea	997	C	Y	99	C	36	48	48	T	36	12	12	60	0.623296	1	0	33
CL10062.Contig1_Taurea	1032	C	Y	74	C	37	17	17	T	36	7	7	24	0.475296	1	0	35
CL10062.Contig2_Taurea	157	G	S	99	G	35	14	14	C	36	13	13	27	0.653988	1	0	31
CL10062.Contig2_Taurea	255	A	R	29	A	37	16	16	G	40	5	5	21	0.0159222	1	0	25
CL10062.Contig2_Taurea	280	G	R	71	G	36	11	11	A	37	6	6	17	0.683137	1	0	25
CL10064.Contig1_Taurea	102	G	K	52	G	35	22	22	T	28	7	7	29	0.575905	1	0	525
CL10067.Contig1_Taurea	2494	A	W	44	A	37	31	31	T	39	6	6	37	0.722068	1	0	3671
CL10067.Contig2_Taurea	2480	G	K	30	G	36	33	36	T	34	6	6	42	0.0537877	1.07143	0	1379
CL10068.Contig1_Taurea	234	T	Y	28	T	34	31	31	C	33	6	6	38	0.085931	1	0	263
CL1006.Contig2_Taurea	77	A	R	99	A	38	21	21	G	37	15	15	36	0.294942	1	0	42
CL1006.Contig2_Taurea	119	G	R	99	G	37	12	12	A	38	10	10	22	0.461435	1	0	23
CL1006.Contig2_Taurea	768	G	R	99	G	37	24	24	A	38	12	12	36	0.467061	1	0	58
CL1006.Contig2_Taurea	987	A	G	32	G	38	12	12	A	0	0	0	12	1	1	0	16
CL1006.Contig2_Taurea	1088	T	Y	34	T	33	18	18	C	38	5	5	23	0.611504	1	0	31
CL10071.Contig1_Taurea	170	G	R	50	G	38	18	18	A	34	6	6	25	0.57761	1	0	63
CL10072.Contig1_Taurea	360	A	R	49	A	36	25	25	G	37	6	6	31	0.660792	1	0	142
CL10072.Contig1_Taurea	607	A	R	99	A	38	16	16	G	36	9	9	25	0.679558	1	0	6
CL10072.Contig1_Taurea	613	A	R	99	A	37	17	17	G	37	10	10	27	0.490172	1	0	6
CL10072.Contig1_Taurea	1068	C	Y	99	C	34	27	27	T	33	15	15	42	0.427969	1	0	94
CL10072.Contig1_Taurea	1162	G	R	99	G	37	21	21	A	37	10	10	31	0.361989	1	0	94
CL10072.Contig1_Taurea	1325	C	S	99	C	37	15	15	G	36	12	12	27	0.679724	1	0	41
CL10072.Contig1_Taurea	1437	A	M	33	A	38	44	44	C	34	5	5	49	0.500016	1	0	65
CL10072.Contig1_Taurea	1658	A	W	99	A	37	72	72	T	39	11	11	83	0.4097	1	0	44
CL10072.Contig1_Taurea	1702	G	R	50	G	38	52	52	A	39	8	8	60	0.250252	1	0	44
CL10072.Contig1_Taurea	1867	T	W	99	T	38	43	43	A	38	8	8	51	0.650502	1	0	112
CL10072.Contig1_Taurea	2029	T	W	99	T	35	34	34	A	37	12	12	46	0.196558	1	0	136
CL10072.Contig1_Taurea	2165	G	K	76	G	34	35	35	T	36	8	8	45	0.692803	1	0	44
CL10072.Contig1_Taurea	2209	T	Y	99	T	37	27	27	C	39	9	9	36	0.5	1	0	10
CL10072.Contig1_Taurea	2219	A	W	99	A	37	28	28	T	38	11	11	39	0.0743231	1	0	10
CL10072.Contig1_Taurea	2503	A	R	97	A	36	24	24	G	35	8	8	32	0.607104	1	0	140
CL10073.Contig1_Taurea	310	A	R	99	G	35	21	29	A	38	9	11	40	0.312398	1.25	0	15
CL10073.Contig1_Taurea	325	C	Y	99	T	34	51	51	C	36	26	35	90	0.000246534	1.1	0	7
CL10073.Contig1_Taurea	332	C	Y	99	T	35	61	62	C	35	21	29	93	0.144033	1.09677	0	7
CL10073.Contig1_Taurea	405	C	Y	22	C	37	247	247	T	35	8	8	297	0.222233	1	0	9
CL10073.Contig1_Taurea	414	A	R	69	A	38	244	244	G	36	11	11	278	0.268811	1	0	9
CL10073.Contig1_Taurea	480	T	Y	99	T	37	98	98	C	36	85	85	183	0.0724483	1	0	66
CL10073.Contig1_Taurea	556	G	R	45	G	37	111	111	A	38	8	8	119	0.290536	1	0	76
CL10073.Contig1_Taurea	737	C	Y	99	C	38	37	37	T	36	11	11	48	0.136983	1	0	181
CL10073.Contig1_Taurea	1293	C	Y	99	C	37	14	14	T	39	9	9	23	0.152703	1	0	88
CL10073.Contig2_Taurea	244	C	Y	89	T	36	77	77	C	37	8	8	85	0.126345	1	0	12
CL10073.Contig2_Taurea	263	C	Y	46	C	37	118	118	T	36	8	8	127	0.466115	1	0	19
CL10073.Contig3_Taurea	450	C	Y	95	C	38	13	13	T	36	7	7	20	0.568731	1	0	15
CL10075.Contig1_Taurea	582	G	K	24	T	38	3	15	G	36	1	14	29	0.5	1.86207	0	765
CL10079.Contig1_Taurea	1225	C	Y	69	C	36	11	18	T	36	6	6	24	0.647705	1.29167	0	87
CL10079.Contig1_Taurea	1441	C	Y	99	T	36	7	13	C	38	5	20	33	0.719066	1.63636	0	129
CL10079.Contig2_Taurea	1112	C	M	99	C	36	16	23	A	35	11	11	34	0.158766	1.20588	0	1352
CL1007.Contig1_Taurea	599	G	R	82	G	38	12	32	A	35	8	21	53	0.0906724	1.62264	0	67
CL10081.Contig1_Taurea	72	A	R	97	A	37	83	83	G	37	13	13	96	0.287006	1	0	125
CL10081.Contig1_Taurea	197	A	R	99	G	36	93	93	A	35	57	57	150	0.2257	1	0	11
CL10081.Contig1_Taurea	208	C	Y	62	C	34	103	103	T	36	32	32	151	0.0255521	1	0	10
CL10081.Contig1_Taurea	489	A	M	99	A	34	99	99	C	37	10	10	109	0.101081	1	0	144
CL10081.Contig1_Taurea	772	A	M	99	A	29	18	18	C	32	15	15	33	0.507111	1	0	102
CL10081.Contig1_Taurea	874	C	Y	20	C	36	79	79	T	31	7	7	86	0.0859528	1	0	102
CL10081.Contig1_Taurea	1157	T	Y	30	T	36	69	69	C	33	8	8	77	0.311187	1	0	9
CL10081.Contig1_Taurea	1209	A	W	99	A	36	41	41	T	35	18	18	59	0.588905	1	0	39
CL10081.Contig1_Taurea	1253	T	Y	43	T	34	63	63	C	36	7	7	70	0.340495	1	0	44
CL10081.Contig1_Taurea	1520	G	R	99	G	36	49	49	A	35	12	12	61	0.3838	1	0	144
CL10081.Contig1_Taurea	1664	T	Y	99	C	38	33	33	T	36	22	22	55	0.0603182	1	0	39
CL10081.Contig1_Taurea	1703	T	K	20	T	34	45	45	G	29	6	6	51	0.127659	1	0	39
CL10081.Contig1_Taurea	1748	G	R	75	G	35	29	29	A	38	8	8	37	0.0737768	1	0	21
CL10081.Contig1_Taurea	2135	A	W	92	A	33	52	52	T	35	9	9	61	0.582446	1	0	84
CL10081.Contig1_Taurea	2219	G	R	99	G	35	36	36	A	35	17	17	53	0.488715	1	0	66
CL10081.Contig1_Taurea	2285	T	W	99	T	37	37	37	A	37	10	10	47	0.716985	1	0	6
CL10081.Contig1_Taurea	2291	G	K	86	G	36	38	38	T	37	8	8	46	0.680567	1	0	6
CL10081.Contig1_Taurea	2462	C	M	99	A	34	25	25	C	32	26	26	51	0.617871	1	0	123
CL10081.Contig1_Taurea	2798	C	Y	31	C	35	25	25	T	30	6	6	31	0.209647	1	0	81
CL10081.Contig1_Taurea	3014	C	Y	61	C	37	28	28	T	40	7	7	35	0.513448	1	0	27
CL10081.Contig1_Taurea	3041	G	R	99	A	38	16	16	G	36	17	17	33	0.137987	1	0	27
CL10081.Contig1_Taurea	3137	G	R	83	G	36	12	12	A	39	7	7	19	0.130706	1	0	33
CL10081.Contig1_Taurea	3262	C	Y	99	C	38	10	10	T	34	9	9	19	0.0563771	1	0	91
CL10081.Contig1_Taurea	3353	A	R	29	A	37	20	20	G	37	5	5	25	0.513119	1	0	91
CL10081.Contig1_Taurea	3730	A	R	99	G	35	20	20	A	32	17	17	37	0.0586848	1	0	153
CL10081.Contig1_Taurea	3883	T	K	99	T	36	17	17	G	34	9	9	26	0.718519	1	0	153
CL10081.Contig1_Taurea	4081	C	Y	99	C	34	19	19	T	35	15	15	34	0.195411	1	0	94
CL10081.Contig1_Taurea	4202	G	R	24	G	35	17	17	A	33	5	5	22	0.06653	1	0	27
CL10081.Contig1_Taurea	4337	A	R	99	A	36	12	12	G	34	9	9	21	0.626969	1	0	135
CL10081.Contig1_Taurea	4988	T	Y	99	T	33	8	8	C	37	7	7	15	0.673582	1	0	651
CL10081.Contig1_Taurea	6216	C	Y	82	T	38	6	6	C	36	5	5	11	0.0411255	1	0	144
CL10085.Contig1_Taurea	38	A	W	99	A	36	98	98	T	34	99	99	197	1.59357e-09	1	0	10
CL10085.Contig1_Taurea	64	T	Y	99	T	37	157	157	C	34	98	98	358	2.1442e-08	1	0	20
CL10085.Contig1_Taurea	122	A	R	99	A	34	217	217	G	33	30	30	574	0.398344	1	0	24
CL10085.Contig1_Taurea	146	A	W	99	A	33	215	215	T	33	39	39	495	0.423914	1	0	24
CL10085.Contig1_Taurea	190	C	Y	99	C	36	211	211	T	36	44	44	375	0.0873608	1	0	7
CL10085.Contig1_Taurea	230	C	Y	76	C	37	243	243	T	37	12	12	291	0.380293	1	0	32
CL10087.Contig2_Taurea	230	G	S	99	C	33	8	8	G	33	5	5	13	0.708236	1	0	5
CL10094.Contig2_Taurea	610	T	Y	97	T	38	22	22	C	39	8	8	30	0.31457	1	0	44
CL10098.Contig1_Taurea	134	A	W	77	A	38	9	9	T	38	5	5	14	0.5	1	0	13
CL10098.Contig1_Taurea	147	C	S	93	C	38	11	11	G	38	5	5	16	0.5	1	0	13
CL10098.Contig1_Taurea	326	T	Y	99	C	38	12	12	T	37	12	12	24	0.566417	1	0	15
CL10098.Contig1_Taurea	363	T	Y	99	T	38	24	24	C	35	10	10	34	0.126824	1	0	12
CL10098.Contig1_Taurea	375	C	Y	99	C	38	29	29	T	39	10	10	39	0.579098	1	0	12
CL10098.Contig1_Taurea	404	A	R	36	A	38	30	30	G	37	6	6	36	0.108291	1	0	12
CL10098.Contig1_Taurea	529	A	R	99	A	38	27	27	G	37	16	16	43	0.643961	1	0	11
CL10098.Contig1_Taurea	540	A	W	59	A	37	35	35	T	37	7	7	45	0.575652	1	0	11
CL10098.Contig1_Taurea	587	G	R	40	G	38	39	39	A	37	7	7	46	0.637196	1	0	12
CL10098.Contig1_Taurea	603	A	R	99	A	38	34	34	G	38	13	13	47	0.331905	1	0	15
CL10098.Contig1_Taurea	618	T	Y	99	T	37	31	31	C	38	21	21	52	0.31534	1	0	15
CL10098.Contig1_Taurea	635	T	K	99	T	37	35	35	G	36	13	13	48	0.00949206	1	0	8
CL10098.Contig1_Taurea	643	T	K	99	G	36	24	24	T	37	20	20	44	0.743023	1	0	5
CL10098.Contig1_Taurea	648	T	Y	99	T	37	33	33	C	37	10	10	43	0.578183	1	0	5
CL10098.Contig1_Taurea	661	T	Y	99	C	36	23	23	T	38	14	14	38	0.51436	1	0	12
CL10098.Contig1_Taurea	740	C	Y	99	C	37	57	57	T	37	20	20	78	0.355043	1	0	32
CL10098.Contig1_Taurea	772	A	M	99	A	35	48	48	C	36	11	11	60	0.652691	1	0	16
CL10098.Contig1_Taurea	788	C	M	99	C	37	46	46	A	36	9	9	55	0.169764	1	0	16
CL10098.Contig1_Taurea	832	G	K	99	G	35	47	47	T	38	10	10	58	0.0648398	1	0	43
CL10098.Contig1_Taurea	875	C	Y	69	C	37	55	55	T	36	9	9	64	0.321506	1	0	19
CL10098.Contig1_Taurea	894	G	R	99	G	35	47	47	A	37	16	16	64	0.735983	1	0	8
CL10098.Contig1_Taurea	902	T	Y	99	T	37	44	44	C	38	16	16	63	0.693033	1	0	8
CL10098.Contig1_Taurea	930	T	Y	99	T	36	35	35	C	37	11	11	46	0.635465	1	0	13
CL10098.Contig1_Taurea	991	G	R	99	G	35	37	37	A	37	10	10	47	0.58707	1	0	14
CL10098.Contig1_Taurea	1078	T	Y	99	T	36	23	23	C	37	15	15	38	0.395337	1	0	7
CL10098.Contig1_Taurea	1174	G	R	99	G	35	44	44	A	36	19	19	63	0.631927	1	0	52
CL10098.Contig1_Taurea	1235	T	Y	99	T	36	46	46	C	33	18	18	64	0.088292	1	0	6
CL10098.Contig1_Taurea	1241	C	Y	42	C	35	55	55	T	36	7	7	62	0.736991	1	0	6
CL10098.Contig1_Taurea	1328	G	R	99	G	36	69	69	A	37	15	15	84	0.182697	1	0	81
CL10098.Contig1_Taurea	1454	C	M	99	A	36	25	25	C	34	24	24	49	0.285946	1	0	24
CL10098.Contig1_Taurea	1478	C	Y	99	C	35	35	35	T	34	22	22	57	0.260208	1	0	24
CL10098.Contig1_Taurea	1631	T	W	99	T	33	36	36	A	36	20	20	57	0.519159	1	0	27
CL10098.Contig1_Taurea	1658	G	R	82	G	33	50	50	A	37	9	9	59	0.522483	1	0	27
CL10098.Contig1_Taurea	1907	G	S	25	G	35	29	29	C	37	5	5	39	0.55802	1	0	63
CL10098.Contig1_Taurea	2006	T	W	99	A	37	14	14	T	36	9	9	23	0.629032	1	0	36
CL10098.Contig1_Taurea	2212	T	Y	99	T	35	13	13	C	35	12	12	25	0.652853	1	0	206
CL10098.Contig1_Taurea	2605	G	R	99	G	36	14	14	A	36	8	8	22	0.666058	1	0	11
CL1009.Contig1_Taurea	91	C	Y	99	C	36	192	192	T	35	31	31	224	0.118595	1	0	70
CL1009.Contig1_Taurea	193	A	W	99	A	37	232	232	T	37	22	22	320	0.0554531	1	0	102
CL1009.Contig1_Taurea	312	T	Y	99	T	38	233	233	C	35	22	22	370	0.244788	1	0	27
CL1009.Contig1_Taurea	339	G	R	99	G	37	233	233	A	37	22	22	313	0.49819	1.03514	0	27
CL1009.Contig1_Taurea	405	T	Y	28	T	37	34	70	C	34	8	20	90	0.123827	1.53333	0	66
CL10102.Contig1_Taurea	124	G	R	99	A	35	74	74	G	34	31	31	105	0.369309	1	0	85
CL10103.Contig1_Taurea	106	A	W	99	A	38	12	12	T	37	7	7	19	0.192228	1	0	8
CL10103.Contig1_Taurea	114	T	K	99	T	37	15	15	G	33	10	10	25	0.554107	1	0	8
CL10103.Contig1_Taurea	197	T	Y	99	T	37	30	30	C	37	28	28	58	0.659383	1	0	83
CL10103.Contig1_Taurea	595	C	Y	40	C	37	46	46	T	37	8	8	54	0.639427	1	0	42
CL10103.Contig1_Taurea	637	G	R	99	G	37	25	25	A	38	16	16	42	0.747366	1	0	42
CL10103.Contig1_Taurea	892	A	R	38	A	35	51	51	G	35	7	7	58	0.717545	1	0	60
CL10103.Contig1_Taurea	1405	G	R	99	G	37	47	47	A	36	11	11	58	0.492201	1	0	39
CL10103.Contig1_Taurea	1489	G	R	99	G	36	36	36	A	37	12	12	48	0.637157	1	0	84
CL10103.Contig1_Taurea	1961	G	R	71	G	38	28	28	A	36	9	9	37	0.142906	1	0	32
CL10103.Contig1_Taurea	2254	A	W	79	A	38	6	6	T	32	6	6	12	0.349567	1	0	71
CL10103.Contig2_Taurea	153	T	W	99	T	35	19	19	A	35	10	10	29	0.188691	1	0	273
CL10103.Contig2_Taurea	426	C	Y	96	C	37	141	141	T	35	11	11	152	0.145483	1	0	69
CL10103.Contig2_Taurea	620	G	R	99	G	36	170	170	A	35	13	13	183	0.133889	1	0	125
CL10103.Contig2_Taurea	947	G	R	99	G	38	232	232	A	37	23	23	297	0.219591	1	0	27
CL10103.Contig2_Taurea	987	T	Y	99	T	37	188	188	C	37	66	66	293	0.352063	1	0	9
CL10103.Contig2_Taurea	1032	G	R	99	G	35	195	195	A	36	60	60	324	0.0182338	1	0	8
CL10103.Contig2_Taurea	1040	T	W	99	T	36	232	232	A	35	23	23	304	0.358274	1	0	8
CL10103.Contig2_Taurea	1203	C	Y	99	C	36	241	241	T	37	14	14	346	0.490335	1	0	20
CL10103.Contig2_Taurea	1223	C	Y	99	C	37	213	213	T	36	42	42	363	0.311712	1	0	15
CL10103.Contig2_Taurea	1238	A	R	99	A	37	227	227	G	37	28	28	339	0.290255	1	0	15
CL10103.Contig2_Taurea	1304	A	R	98	A	37	243	243	G	38	12	12	361	0.336883	1	0	19
CL10103.Contig2_Taurea	1323	A	W	99	A	38	236	236	T	38	19	19	330	0.109	1	0	19
CL10103.Contig2_Taurea	1368	C	Y	99	C	37	244	244	T	38	11	11	392	0.291315	1	0	27
CL10103.Contig2_Taurea	1395	T	Y	99	T	37	228	228	C	37	27	27	328	0.197305	1	0	27
CL10103.Contig2_Taurea	1427	A	R	99	A	37	228	228	G	36	27	27	378	0.097802	1	0	15
CL10103.Contig2_Taurea	1442	T	Y	99	T	37	225	225	C	39	30	30	375	0.0301276	1	0	15
CL10103.Contig2_Taurea	1613	C	Y	99	C	36	238	238	T	34	17	17	399	0.348368	1	0	24
CL10103.Contig2_Taurea	1637	T	Y	85	T	37	242	242	C	33	13	13	393	0.177619	1	0	24
CL10103.Contig2_Taurea	1808	G	R	99	G	37	222	222	A	37	33	33	539	0.258636	1	0	15
CL10103.Contig2_Taurea	2015	T	Y	99	T	36	226	226	C	36	29	29	544	0.168505	1	0	113
CL10103.Contig2_Taurea	2310	T	Y	99	T	38	210	210	C	38	14	14	225	0.44327	1	0	15
CL10103.Contig2_Taurea	2325	T	W	99	T	38	230	230	A	36	25	25	357	0.327496	1	0	15
CL10103.Contig2_Taurea	2364	G	K	99	G	38	239	239	T	37	16	16	399	0.0916867	1	0	7
CL10103.Contig2_Taurea	2386	A	M	99	A	37	239	239	C	37	15	15	390	0.238253	1	0	13
CL10103.Contig2_Taurea	2527	C	Y	99	C	38	84	84	T	39	17	17	101	0.339808	1	0	35
CL10103.Contig2_Taurea	2718	G	R	33	G	37	30	30	A	39	6	6	36	0.630063	1	0	18
CL10103.Contig2_Taurea	2824	A	W	77	A	37	8	8	T	38	5	5	13	0.416472	1	0	37
CL10104.Contig1_Taurea	130	T	K	46	T	37	64	64	G	39	6	6	70	0.175258	1	0	33
CL10104.Contig1_Taurea	163	T	Y	99	T	38	96	96	C	36	33	33	129	0.494616	1	0	29
CL10104.Contig1_Taurea	215	T	Y	99	T	38	211	211	C	38	23	23	234	0.316162	1	0	11
CL10104.Contig1_Taurea	280	T	Y	99	T	37	203	203	C	37	13	13	217	0.312946	1	0	13
CL10104.Contig1_Taurea	293	T	Y	75	T	36	241	241	C	35	11	11	253	0.422036	1	0	13
CL10104.Contig1_Taurea	418	T	Y	99	T	38	237	237	C	39	18	18	324	0.0324202	1	0	125
CL10104.Contig1_Taurea	544	A	R	99	A	34	235	235	G	35	20	20	571	0.38148	1	0	126
CL10104.Contig1_Taurea	718	A	W	99	A	36	215	215	T	35	39	39	709	0.207213	1	0	12
CL10104.Contig1_Taurea	730	A	W	99	A	36	230	230	T	36	25	25	680	0.13802	1	0	12
CL10104.Contig1_Taurea	1112	C	Y	63	C	36	243	243	T	37	12	12	930	0.162484	1	0	17
CL10104.Contig1_Taurea	1154	G	R	99	G	35	226	226	A	36	29	29	866	0.351071	1	0	18
CL10104.Contig1_Taurea	1172	C	Y	98	C	34	240	240	T	33	15	15	805	0.431954	1	0	18
CL10104.Contig1_Taurea	1421	A	W	99	A	38	242	242	T	39	13	13	339	0.358361	1	0	35
CL10104.Contig1_Taurea	1494	A	R	99	A	37	227	227	G	38	15	15	242	0.0954122	1	0	11
CL10104.Contig1_Taurea	1505	A	R	99	A	38	146	146	G	38	57	57	203	0.430355	1	0	7
CL10104.Contig1_Taurea	1593	T	W	99	T	38	159	159	A	38	96	96	339	0.227939	1	0	31
CL10104.Contig1_Taurea	1627	T	W	39	T	38	246	246	A	38	9	9	352	0.252325	1	0	34
CL10104.Contig1_Taurea	1836	G	R	89	G	38	169	169	A	37	11	11	180	0.187586	1	0	113
CL10104.Contig1_Taurea	2028	C	M	99	C	36	123	123	A	36	16	16	139	0.302207	1	0	14
CL10104.Contig1_Taurea	2042	A	R	99	A	37	105	105	G	36	34	34	139	0.234919	1	0	7
CL10104.Contig1_Taurea	2049	C	Y	99	C	37	96	96	T	37	40	40	136	0.439265	1	0	7
CL10105.Contig1_Taurea	45	G	R	87	G	37	46	46	A	35	11	11	57	0.0721767	1	0	6
CL10105.Contig1_Taurea	51	A	R	89	A	37	54	54	G	37	10	10	64	0.5	1	0	6
CL10105.Contig1_Taurea	62	G	R	99	G	36	60	60	A	39	22	22	92	0.0261066	1	0	11
CL10105.Contig1_Taurea	108	G	R	89	G	34	236	236	A	31	11	11	248	0.113361	1	0	21
CL10105.Contig1_Taurea	129	T	Y	99	T	31	173	173	C	35	80	80	307	3.82952e-07	1	0	21
CL10105.Contig1_Taurea	186	C	Y	99	C	35	232	232	T	33	23	23	465	0.169947	1	0	18
CL10105.Contig1_Taurea	222	C	Y	99	C	36	219	219	T	36	36	36	522	0.316354	1	0	15
CL10105.Contig1_Taurea	256	T	Y	99	T	37	220	220	C	37	34	34	556	0.24281	1	0	9
CL10105.Contig1_Taurea	265	C	Y	99	C	37	214	214	T	36	41	41	570	0.0398845	1	0	9
CL10105.Contig1_Taurea	363	T	Y	99	T	37	235	235	C	37	20	20	582	0.343021	1	0	6
CL10105.Contig1_Taurea	369	G	R	99	G	37	216	216	A	34	39	39	573	0.00632689	1	0	6
CL10105.Contig1_Taurea	510	C	Y	99	C	36	242	242	T	36	13	13	547	0.366321	1	0	15
CL10105.Contig1_Taurea	525	T	Y	99	T	37	212	212	C	37	42	42	529	0.165985	1	0	12
CL10105.Contig1_Taurea	537	T	Y	99	T	36	224	224	C	35	31	31	517	0.352221	1	0	6
CL10105.Contig1_Taurea	543	C	Y	99	C	36	195	195	T	35	59	59	504	0.287321	1	0	6
CL10105.Contig1_Taurea	578	T	K	99	T	36	245	245	G	37	10	10	546	0.393121	1	0	9
CL10105.Contig1_Taurea	587	T	Y	99	T	37	220	220	C	36	35	35	527	0.0193963	1	0	7
CL10105.Contig1_Taurea	602	C	Y	99	C	37	218	218	T	35	37	37	500	0.00240646	1	0	8
CL10105.Contig1_Taurea	627	A	M	99	A	35	136	136	C	37	119	119	482	0.000170234	1	0	12
CL10105.Contig1_Taurea	663	G	K	20	G	37	245	245	T	39	8	8	411	0.0369612	1	0	10
CL10105.Contig1_Taurea	741	G	R	99	G	36	220	220	A	33	34	34	480	0.0370601	1	0	53
CL10105.Contig1_Taurea	877	G	R	99	G	37	179	179	A	38	24	24	204	0.141198	1	0	6
CL10105.Contig1_Taurea	883	A	W	99	A	37	152	152	T	38	23	23	175	0.298841	1	0	6
CL10105.Contig1_Taurea	898	T	Y	43	T	36	145	145	C	35	8	8	153	0.0353643	1	0	15
CL10106.Contig2_Taurea	655	T	Y	36	C	40	3	7	T	40	2	11	18	0.6	1.72222	0	1162
CL10107.Contig1_Taurea	334	C	Y	99	T	34	7	7	C	32	7	7	14	0.532051	1	0	11
CL10111.Contig1_Taurea	125	C	Y	99	C	36	127	127	T	35	128	128	534	0.0314235	1	0	49
CL10111.Contig1_Taurea	174	A	R	99	A	36	232	232	G	36	23	23	503	0.389705	1	0	39
CL10111.Contig1_Taurea	213	T	Y	99	T	34	223	223	C	35	26	26	462	0.283953	1	0	6
CL10111.Contig1_Taurea	219	C	Y	99	C	33	239	239	T	31	15	15	438	0.189811	1	0	5
CL10111.Contig1_Taurea	279	T	Y	99	T	37	153	153	C	36	102	102	483	0.281928	1.01035	0	27
CL10111.Contig1_Taurea	306	T	Y	99	T	37	139	139	C	37	116	116	348	0.339006	1.02586	0	27
CL10111.Contig2_Taurea	140	T	Y	85	T	37	16	18	C	36	7	8	26	0.124479	1.11538	0	27
CL10111.Contig2_Taurea	167	T	Y	69	T	37	15	19	C	35	6	8	27	0.712498	1.22222	0	27
CL10112.Contig1_Taurea	342	T	Y	63	T	36	244	244	C	36	11	11	764	0.326626	1	0	135
CL10115.Contig1_Taurea	26	A	W	99	A	36	96	96	T	37	21	21	117	0.217324	1	0	12
CL10115.Contig1_Taurea	134	T	W	99	T	36	155	155	A	36	99	99	976	0.014458	1	0	51
CL10115.Contig1_Taurea	185	A	W	99	A	36	225	225	T	35	30	30	1102	0.198802	1	0	51
CL10115.Contig1_Taurea	332	T	Y	99	T	34	163	163	C	34	92	92	1751	0.334056	1	0	72
CL10115.Contig1_Taurea	617	T	Y	33	T	34	238	238	C	32	17	17	1958	0.0138848	1	0	48
CL10115.Contig1_Taurea	836	G	S	93	G	32	245	245	C	32	10	10	2517	0.439162	1	0	60
CL10115.Contig1_Taurea	896	A	R	99	A	34	194	194	G	33	60	60	2228	0.0238222	1	0	60
CL10115.Contig1_Taurea	1136	T	Y	99	T	33	172	172	C	33	82	82	3059	0.497814	1	0	38
CL10115.Contig1_Taurea	1184	G	R	99	G	34	236	236	A	36	19	19	2363	0.281379	1	0	10
CL10115.Contig1_Taurea	1277	T	Y	52	T	35	244	244	C	34	11	11	1781	0.277147	1	0	41
CL10115.Contig1_Taurea	1504	A	W	99	A	38	146	146	T	38	109	109	366	0.129206	1	0	32
CL10115.Contig1_Taurea	1536	G	R	99	G	37	237	237	A	37	18	18	280	0.288801	1	0	32
CL10115.Contig1_Taurea	1649	T	K	22	T	37	83	83	G	39	6	6	89	0.19291	1	0	22
CL10115.Contig1_Taurea	1679	A	R	21	A	38	44	44	G	38	6	6	50	0.723959	1	0	8
CL10117.Contig2_Taurea	82	G	R	99	A	35	35	35	G	34	28	28	63	0.524643	1	0	18
CL10117.Contig2_Taurea	100	G	R	30	G	34	58	58	A	36	7	7	65	0.0721211	1	0	18
CL10117.Contig2_Taurea	142	T	Y	99	T	36	59	59	C	35	10	10	69	0.201791	1	0	9
CL10117.Contig2_Taurea	151	C	M	99	C	36	68	68	A	34	14	14	83	0.0113085	1	0	9
CL10117.Contig2_Taurea	193	C	Y	87	C	37	59	59	T	37	11	11	70	0.487126	1	0	42
CL10117.Contig2_Taurea	377	T	Y	99	T	32	55	55	C	36	14	14	69	0.0343524	1	0	39
CL10117.Contig2_Taurea	416	A	R	42	A	35	68	68	G	37	8	8	76	0.0825831	1	0	39
CL10118.Contig1_Taurea	276	A	M	99	A	38	35	35	C	38	16	16	51	0.471984	1	0	250
CL10118.Contig1_Taurea	526	C	M	99	C	37	82	82	A	38	9	9	91	0.286033	1	0	115
CL10118.Contig1_Taurea	641	G	R	99	G	36	80	80	A	35	13	13	93	0.365628	1	0	115
CL10118.Contig1_Taurea	797	A	W	99	A	34	90	90	T	34	16	16	111	0.197213	1	0	156
CL10118.Contig1_Taurea	977	G	R	99	G	35	135	135	A	37	13	13	148	0.489191	1	0	180
CL10118.Contig1_Taurea	1168	T	W	57	T	40	10	39	A	40	4	13	52	0.41958	1.73077	0	11
CL10118.Contig1_Taurea	1179	G	R	47	G	38	12	54	A	38	5	14	68	0.479638	1.75	0	11
CL10119.Contig1_Taurea	86	G	S	91	G	34	35	35	C	35	8	8	43	0.409231	1	0	13
CL10119.Contig1_Taurea	112	T	Y	51	T	35	58	58	C	40	9	9	67	0.00416404	1	0	26
CL10119.Contig1_Taurea	150	T	K	99	T	34	102	102	G	35	24	24	126	0.105309	1	0	14
CL10119.Contig1_Taurea	164	C	M	99	C	37	96	96	A	36	25	25	121	0.142511	1	0	6
CL10119.Contig1_Taurea	170	C	Y	64	C	37	115	115	T	38	9	9	124	0.469293	1	0	6
CL10119.Contig1_Taurea	194	C	Y	99	C	37	106	106	T	38	17	17	123	0.0199112	1	0	8
CL10119.Contig1_Taurea	202	T	Y	99	T	36	97	97	C	39	26	26	123	0.000339837	1	0	8
CL10119.Contig2_Taurea	117	T	A	43	A	36	16	22	T	0	0	12	34	1	1.52941	0	54
CL1011.Contig1_Taurea	479	A	R	85	A	37	6	6	G	36	6	6	12	0.765693	1	0	231
CL1011.Contig1_Taurea	710	G	R	39	G	36	9	9	A	35	5	5	14	0.218781	1	0	231
CL1011.Contig2_Taurea	356	G	R	74	G	36	10	10	A	35	7	7	17	0.406263	1	0	21
CL1011.Contig2_Taurea	785	T	Y	83	T	33	13	13	C	31	8	8	21	0.402221	1	0	24
CL1011.Contig2_Taurea	809	A	M	99	A	34	11	11	C	35	9	9	20	0.440992	1	0	24
CL1011.Contig2_Taurea	911	C	M	99	C	35	18	18	A	36	8	8	26	0.36181	1	0	5
CL1011.Contig2_Taurea	916	A	R	97	A	33	16	16	G	38	8	8	24	0.085964	1	0	5
CL1011.Contig2_Taurea	948	C	Y	34	C	36	9	9	T	35	5	5	14	0.674825	1	0	32
CL10121.Contig1_Taurea	85	C	Y	99	C	38	127	127	T	39	13	13	140	0.207565	1	0	25
CL10121.Contig1_Taurea	183	C	Y	80	C	37	157	157	T	38	10	10	167	0.199577	1	0	51
CL10121.Contig1_Taurea	234	C	Y	46	C	37	227	227	T	37	9	9	236	0.492056	1	0	45
CL10121.Contig1_Taurea	279	T	Y	99	T	37	225	225	C	38	30	30	276	0.321395	1	0	45
CL10121.Contig1_Taurea	324	T	Y	99	T	38	150	150	C	37	105	105	298	0.427451	1	0	27
CL10121.Contig1_Taurea	351	G	R	99	G	36	243	243	A	37	11	11	288	0.308043	1	0	15
CL10121.Contig1_Taurea	396	A	R	43	A	35	247	247	G	36	8	8	257	0.464102	1	0	25
CL10121.Contig1_Taurea	640	G	R	34	G	36	127	127	A	36	8	8	135	0.0495244	1	0	29
CL10121.Contig1_Taurea	672	C	S	99	C	36	161	161	G	36	90	90	251	0.157616	1	0	32
CL10121.Contig1_Taurea	788	A	R	99	G	32	74	74	A	36	28	28	104	1.14782e-07	1	0	5
CL10121.Contig1_Taurea	841	T	C	33	C	39	13	13	T	0	0	0	13	1	1	0	38
CL10124.Contig1_Taurea	89	G	S	99	G	32	63	63	C	28	11	11	74	0.116476	1	0	25
CL10124.Contig1_Taurea	145	G	S	99	G	34	104	104	C	35	68	68	173	0.225194	1	0	11
CL10124.Contig1_Taurea	156	G	S	85	G	33	170	170	C	34	9	9	179	0.30563	1	0	7
CL10124.Contig1_Taurea	163	A	R	99	A	31	139	139	G	33	42	42	181	0.0291307	1	0	7
CL10124.Contig1_Taurea	226	C	Y	99	C	34	72	72	T	34	36	36	108	0.35514	1	0	6
CL10124.Contig1_Taurea	232	A	R	37	A	36	87	87	G	34	15	15	112	0.00758518	1	0	6
CL10124.Contig1_Taurea	271	T	Y	99	T	34	86	86	C	33	17	17	103	0.240012	1	0	12
CL10124.Contig1_Taurea	283	A	R	99	A	32	65	65	G	35	34	34	100	0.0298692	1	0	12
CL10124.Contig1_Taurea	295	A	R	57	A	34	98	98	G	32	9	9	107	0.138139	1	0	12
CL10124.Contig1_Taurea	328	A	R	99	A	32	91	91	G	35	15	15	106	0.0485821	1	0	33
CL10124.Contig1_Taurea	379	C	Y	30	C	37	57	57	T	36	8	8	65	0.131738	1	0	51
CL10124.Contig1_Taurea	547	T	Y	99	T	31	103	103	C	35	22	22	125	0.0199342	1	0	168
CL10125.Contig1_Taurea	624	C	Y	90	T	39	7	18	C	34	5	40	58	0.0239899	1.7931	0	258
CL10125.Contig1_Taurea	994	G	R	99	G	37	19	19	A	36	10	10	29	0.214334	1	0	24
CL10125.Contig2_Taurea	663	A	R	84	G	36	23	33	A	39	6	16	49	0.510306	1.40816	0	30
CL10125.Contig2_Taurea	714	A	R	99	G	37	32	33	A	36	24	28	61	0.684088	1.08197	0	51
CL10125.Contig2_Taurea	810	C	M	99	C	38	55	55	A	38	21	21	76	0.48147	1	0	5
CL10125.Contig2_Taurea	815	C	M	99	C	38	51	51	A	37	19	19	70	0.0487131	1	0	5
CL10125.Contig2_Taurea	834	T	Y	99	T	37	47	47	C	38	26	26	73	0.384474	1	0	19
CL10125.Contig2_Taurea	870	C	Y	46	C	38	63	63	T	38	8	8	71	0.485494	1	0	11
CL10125.Contig2_Taurea	881	A	M	99	A	37	46	46	C	36	26	26	72	0.0319885	1	0	6
CL10125.Contig2_Taurea	887	A	W	86	A	38	61	61	T	34	9	9	70	0.160759	1	0	6
CL10125.Contig2_Taurea	921	T	W	99	T	37	77	77	A	36	12	12	89	0.35704	1	0	8
CL10125.Contig2_Taurea	940	A	R	99	A	38	70	70	G	37	24	24	94	0.088772	1	0	7
CL10125.Contig2_Taurea	947	T	W	99	T	35	67	67	A	35	35	35	102	0.282829	1	0	7
CL10125.Contig2_Taurea	974	A	R	99	A	37	93	93	G	39	15	15	108	0.0950414	1	0	10
CL10125.Contig2_Taurea	1001	C	Y	99	C	38	75	75	T	38	18	18	93	0.0174214	1	0	9
CL10125.Contig2_Taurea	1028	C	Y	81	C	38	72	72	T	38	10	10	82	0.278241	1	0	27
CL10125.Contig2_Taurea	1102	A	R	99	A	38	26	26	G	34	12	12	38	0.0435511	1	0	41
CL10125.Contig2_Taurea	1154	T	W	99	A	39	10	10	T	32	11	11	21	0.500515	1	0	11
CL10127.Contig1_Taurea	221	G	R	99	G	34	169	169	A	35	27	27	196	0.467967	1	0	14
CL10127.Contig1_Taurea	235	G	R	96	G	36	167	167	A	36	11	11	178	0.155079	1	0	14
CL10127.Contig1_Taurea	431	G	R	99	G	37	98	98	A	37	54	54	152	0.451739	1	0	59
CL10127.Contig1_Taurea	490	G	K	83	G	37	153	153	T	40	9	9	162	0.0041953	1	0	54
CL10127.Contig1_Taurea	916	T	W	99	T	35	129	129	A	36	29	29	159	0.168227	1	0	6
CL10127.Contig1_Taurea	922	G	R	99	G	37	118	118	A	36	39	39	157	0.407651	1	0	6
CL10127.Contig1_Taurea	995	C	Y	99	C	35	93	93	T	38	24	24	117	0.0639895	1	0	73
CL10128.Contig1_Taurea	138	C	Y	62	C	39	16	16	T	40	6	6	22	0.660166	1	0	8
CL10128.Contig1_Taurea	146	A	W	53	A	39	16	16	T	40	5	5	21	0.726178	1	0	8
CL10128.Contig1_Taurea	182	A	W	52	A	38	13	13	T	40	5	5	18	0.0472689	1	0	36
CL10128.Contig1_Taurea	304	A	W	99	A	38	225	225	T	39	19	19	244	0.0647075	1	0	23
CL10128.Contig1_Taurea	354	G	R	99	G	37	230	230	A	38	25	25	288	0.266359	1	0	6
CL10128.Contig1_Taurea	397	G	R	99	G	35	238	238	A	33	17	17	587	0.30067	1	0	43
CL10128.Contig1_Taurea	510	G	R	99	G	35	174	174	A	35	81	81	1093	0.490543	1	0	69
CL10128.Contig1_Taurea	579	A	W	99	A	35	240	240	T	37	15	15	868	0.158331	1	0	15
CL10128.Contig1_Taurea	594	G	R	97	G	35	239	239	A	35	16	16	835	0.374349	1	0	15
CL10128.Contig1_Taurea	614	G	S	99	G	36	222	222	C	36	33	33	782	0.228536	1	0	20
CL10128.Contig1_Taurea	732	G	R	99	G	38	240	240	A	37	15	15	482	0.198726	1	0	6
CL10128.Contig1_Taurea	738	C	Y	99	C	37	240	240	T	38	13	13	491	0.461251	1	0	6
CL10128.Contig1_Taurea	747	A	W	99	A	37	242	242	T	35	13	13	468	0.021754	1	0	9
CL10128.Contig1_Taurea	817	C	M	99	C	37	198	198	A	37	35	35	233	0.0116424	1	0	11
CL10128.Contig1_Taurea	837	C	Y	99	C	37	141	141	T	35	16	16	160	0.153583	1	0	7
CL10128.Contig1_Taurea	844	A	R	36	A	35	129	129	G	36	8	8	137	0.232769	1	0	7
CL10128.Contig1_Taurea	866	C	Y	99	C	37	46	46	T	35	17	17	63	0.0513627	1	0	7
CL10129.Contig1_Taurea	81	A	W	66	A	36	9	9	T	39	5	5	14	0.259241	1	0	6
CL10129.Contig1_Taurea	87	G	R	56	G	37	9	9	A	38	5	5	14	0.259241	1	0	6
CL10129.Contig1_Taurea	197	A	W	51	A	39	16	16	T	37	5	5	21	0.119908	1	0	36
CL10129.Contig1_Taurea	233	T	W	99	T	38	11	11	A	35	11	11	22	0.135158	1	0	17
CL10129.Contig1_Taurea	250	C	Y	99	T	37	18	18	C	38	16	16	34	0.621088	1	0	9
CL10129.Contig1_Taurea	259	A	W	99	A	39	21	21	T	38	12	12	33	0.674645	1	0	9
CL10129.Contig1_Taurea	303	A	W	99	A	38	27	27	T	37	18	18	45	0.542439	1	0	44
CL10129.Contig1_Taurea	350	G	R	99	G	37	18	18	A	39	11	11	29	0.305437	1	0	47
CL1012.Contig2_Taurea	440	T	W	68	T	37	128	133	A	39	9	9	142	0.0403787	1.07042	0	1595
CL10132.Contig1_Taurea	495	C	Y	99	C	38	10	10	T	36	10	10	20	0.598262	1	0	72
CL10132.Contig1_Taurea	744	T	Y	70	T	32	14	14	C	34	6	6	20	0.623491	1	0	15
CL10132.Contig1_Taurea	768	T	Y	99	C	39	7	7	T	39	6	6	15	0.63345	1	0	9
CL10134.Contig1_Taurea	134	T	Y	99	T	36	201	201	C	35	54	54	263	0.225315	1	0	12
CL10134.Contig1_Taurea	146	C	Y	99	C	37	204	204	T	37	51	51	334	0.0958774	1	0	7
CL10134.Contig1_Taurea	153	G	R	99	G	36	239	239	A	36	16	16	371	0.330822	1	0	7
CL10134.Contig1_Taurea	164	A	R	99	A	35	213	213	G	35	42	42	422	0.074798	1	0	11
CL10134.Contig1_Taurea	399	A	R	99	A	36	237	237	G	36	17	17	851	0.125067	1	0	29
CL10134.Contig1_Taurea	428	C	M	99	C	36	205	205	A	36	50	50	864	0.333657	1	0	9
CL10134.Contig1_Taurea	437	G	R	41	G	36	243	243	A	36	11	11	830	0.401428	1	0	9
CL10134.Contig1_Taurea	491	C	Y	99	C	34	201	201	T	32	52	52	819	0.378936	1	0	24
CL10134.Contig1_Taurea	539	A	R	36	A	34	245	245	G	35	10	10	955	0.451262	1	0	48
CL10134.Contig1_Taurea	611	G	R	99	G	36	164	164	A	35	86	86	795	0.306966	1	0	23
CL10134.Contig1_Taurea	634	C	M	99	C	37	237	237	A	38	17	17	663	0.0713034	1	0	23
CL10134.Contig1_Taurea	681	A	R	99	A	37	174	174	G	38	80	80	309	0.081288	1	0	14
CL10134.Contig1_Taurea	695	T	W	99	T	38	205	205	A	38	45	45	258	0.325265	1	0	14
CL10134.Contig1_Taurea	724	T	W	64	T	37	245	245	A	36	9	9	254	0.254428	1	0	29
CL10134.Contig1_Taurea	767	T	Y	32	T	39	49	49	C	39	7	7	56	0.210907	1	0	20
CL10134.Contig1_Taurea	787	C	Y	95	C	38	32	32	T	39	10	10	42	0.729752	1	0	20
CL1013.Contig1_Taurea	70	G	R	35	G	33	11	11	A	37	5	5	16	0.536287	1	0	54
CL1013.Contig1_Taurea	286	G	A	46	A	36	17	17	G	0	0	1	18	1	1.05556	0	162
CL10141.Contig1_Taurea	281	G	K	67	G	35	36	36	T	38	7	7	43	0.602452	1	0	11
CL10141.Contig1_Taurea	292	C	M	54	C	35	43	43	A	38	6	6	50	0.611604	1	0	11
CL10141.Contig1_Taurea	330	A	W	25	A	37	104	104	T	40	7	7	111	0.0089992	1	0	34
CL10141.Contig1_Taurea	364	A	W	99	A	39	93	93	T	38	21	21	114	0.400451	1	0	19
CL10141.Contig1_Taurea	383	A	R	99	A	36	92	92	G	34	24	24	121	0.0288402	1	0	5
CL10141.Contig1_Taurea	388	A	R	99	A	37	77	77	G	35	40	40	117	0.00111814	1	0	5
CL10141.Contig1_Taurea	400	A	W	99	A	37	101	101	T	33	25	25	126	1.18471e-05	1	0	10
CL10141.Contig1_Taurea	430	G	R	99	G	37	104	104	A	36	12	12	116	0.301091	1	0	20
CL10141.Contig1_Taurea	474	A	M	99	A	37	163	163	C	36	13	13	182	0.467316	1	0	18
CL10141.Contig1_Taurea	492	A	W	99	A	38	189	189	T	38	47	47	236	0.471926	1	0	16
CL10141.Contig1_Taurea	508	G	R	99	G	38	206	206	A	37	46	46	263	0.00978245	1	0	16
CL10141.Contig1_Taurea	535	A	R	99	A	38	240	240	G	39	15	15	347	0.09604	1	0	10
CL10141.Contig1_Taurea	553	G	R	99	G	38	233	233	A	39	22	22	354	0.438717	1	0	8
CL10141.Contig1_Taurea	598	G	R	99	G	38	208	208	A	37	47	47	294	0.056442	1	0	8
CL10141.Contig1_Taurea	606	C	S	99	C	38	229	229	G	38	16	16	258	0.420474	1	0	5
CL10141.Contig1_Taurea	648	T	Y	99	T	36	191	191	C	35	20	20	211	0.0611095	1	0	7
CL10141.Contig1_Taurea	660	A	W	99	A	35	181	181	T	35	36	36	217	0.0551187	1	0	8
CL10141.Contig1_Taurea	668	A	R	40	A	36	205	205	G	37	8	8	213	0.373876	1	0	8
CL10141.Contig1_Taurea	746	G	R	99	G	37	136	136	A	37	119	119	286	0.287188	1	0	22
CL10141.Contig1_Taurea	768	G	R	99	G	37	243	243	A	39	12	12	300	0.237716	1	0	17
CL10141.Contig1_Taurea	785	A	R	99	A	37	148	148	G	37	107	107	321	0.327321	1	0	17
CL10141.Contig1_Taurea	810	G	R	99	G	37	144	144	A	37	111	111	282	0.5	1	0	5
CL10141.Contig1_Taurea	837	G	R	99	G	35	230	230	A	36	25	25	265	0.124352	1	0	22
CL10141.Contig1_Taurea	960	T	Y	99	T	35	174	174	C	36	81	81	318	0.317692	1	0	48
CL10141.Contig1_Taurea	1008	A	R	99	A	37	159	159	G	37	77	77	306	0.131894	1	0	26
CL10141.Contig1_Taurea	1034	T	Y	99	T	37	163	163	C	37	92	92	333	0.169412	1	0	13
CL10141.Contig1_Taurea	1047	G	R	99	G	37	238	238	A	35	17	17	347	0.0955996	1	0	13
CL10141.Contig1_Taurea	1061	A	W	99	A	37	239	239	T	36	15	15	337	0.0837338	1	0	14
CL10141.Contig1_Taurea	1173	T	Y	99	T	37	77	77	C	37	57	57	136	0.464141	1	0	18
CL10141.Contig1_Taurea	1252	A	W	99	A	36	61	61	T	37	33	33	94	0.0324673	1	0	33
CL10141.Contig1_Taurea	1309	G	R	99	G	36	107	107	A	37	32	32	143	0.341721	1	0	6
CL10141.Contig1_Taurea	1315	T	Y	99	T	35	75	75	C	36	59	59	134	0.0210482	1	0	6
CL10141.Contig1_Taurea	1351	G	R	99	G	36	107	107	A	37	33	33	141	0.287013	1	0	33
CL10141.Contig1_Taurea	1384	C	Y	81	C	35	147	147	T	33	10	10	157	0.201186	1	0	33
CL10141.Contig1_Taurea	1447	A	W	99	A	35	152	152	T	37	10	10	164	0.248713	1	0	8
CL10141.Contig1_Taurea	1472	C	Y	99	C	36	158	158	T	37	15	15	173	0.423011	1	0	25
CL10141.Contig1_Taurea	1540	A	R	99	A	38	132	132	G	34	19	19	151	0.0711666	1	0	68
CL10141.Contig1_Taurea	1642	T	Y	64	T	37	53	53	C	37	9	9	62	0.669937	1	0	24
CL10141.Contig1_Taurea	1666	G	K	99	G	38	34	34	T	38	10	10	44	0.657314	1	0	6
CL10141.Contig1_Taurea	1672	C	Y	99	C	38	27	27	T	38	14	14	41	0.494586	1	0	6
CL10141.Contig1_Taurea	1682	T	Y	89	T	37	22	22	C	37	9	9	31	0.281763	1	0	10
CL10143.Contig1_Taurea	167	G	R	99	G	36	51	51	A	35	33	33	84	0.289752	1	0	10
CL10143.Contig1_Taurea	308	T	Y	99	T	38	129	129	C	38	36	36	165	0.216766	1	0	141
CL10143.Contig1_Taurea	483	A	R	90	A	35	194	194	G	34	11	11	205	0.30615	1	0	51
CL10143.Contig1_Taurea	534	G	K	99	G	37	197	197	T	38	12	12	209	0.407673	1	0	20
CL10143.Contig1_Taurea	554	C	Y	99	C	37	203	203	T	38	24	24	227	0.318588	1	0	20
CL10143.Contig1_Taurea	577	C	Y	32	C	36	226	226	T	38	8	8	234	0.37794	1	0	6
CL10143.Contig1_Taurea	666	C	Y	99	C	37	182	182	T	38	13	13	195	0.325369	1	0	31
CL10143.Contig1_Taurea	740	T	Y	99	T	36	190	190	C	37	16	16	206	0.247863	1	0	41
CL10143.Contig1_Taurea	822	A	R	99	A	36	196	196	G	38	11	11	208	0.0931379	1	0	8
CL10143.Contig1_Taurea	950	G	K	99	G	37	225	225	T	37	18	18	243	0.5	1	0	55
CL10143.Contig1_Taurea	1005	A	M	99	A	38	181	181	C	39	24	24	205	0.136375	1	0	7
CL10143.Contig1_Taurea	1046	G	R	99	G	38	214	214	A	39	14	14	228	0.492492	1	0	33
CL10143.Contig1_Taurea	1109	C	Y	99	C	37	204	204	T	35	47	47	332	0.00170395	1	0	19
CL10143.Contig1_Taurea	1128	G	R	99	G	38	241	241	A	40	14	14	304	0.0916509	1	0	19
CL10143.Contig1_Taurea	1167	C	M	44	C	38	247	247	A	40	8	8	271	0.144722	1	0	5
CL10143.Contig1_Taurea	1172	C	Y	99	C	37	239	239	T	38	16	16	256	0.22791	1	0	5
CL10143.Contig1_Taurea	1197	G	R	99	G	37	192	192	A	38	14	14	206	0.352535	1	0	12
CL10143.Contig1_Taurea	1209	T	Y	99	T	36	191	191	C	37	12	12	203	0.366192	1	0	12
CL10143.Contig1_Taurea	1311	A	R	99	A	38	43	43	G	38	31	31	74	0.471614	1	0	22
CL10143.Contig1_Taurea	1415	A	R	99	A	37	139	139	G	37	44	44	183	0.421055	1	0	49
CL10143.Contig1_Taurea	1464	T	W	99	T	36	167	167	A	37	15	15	182	0.33275	1	0	10
CL10143.Contig1_Taurea	1474	T	W	99	T	38	183	183	A	36	25	25	208	0.0333793	1	0	10
CL10143.Contig1_Taurea	1496	G	R	99	G	37	206	206	A	38	14	14	220	0.109732	1	0	22
CL10143.Contig1_Taurea	1545	T	W	39	T	39	247	247	A	40	8	8	309	0.334991	1	0	20
CL10143.Contig1_Taurea	1585	C	Y	99	C	38	238	238	T	37	17	17	343	0.0492142	1	0	16
CL10143.Contig1_Taurea	1606	T	Y	99	T	38	234	234	C	37	21	21	302	0.0741677	1	0	5
CL10143.Contig1_Taurea	1633	A	R	99	A	37	229	229	G	36	13	13	242	0.0563273	1	0	27
CL10143.Contig1_Taurea	1729	A	R	99	A	39	11	11	G	38	11	11	22	0.0965933	1	0	58
CL10143.Contig1_Taurea	1787	T	Y	99	T	39	32	32	C	36	14	14	46	0.534243	1	0	58
CL10144.Contig2_Taurea	454	A	R	52	A	38	11	11	G	38	5	5	16	0.371337	1	0	331
CL1014.Contig1_Taurea	159	T	W	43	T	34	10	10	A	40	5	5	15	0.003996	1	0	18
CL1014.Contig1_Taurea	177	T	W	99	T	36	10	10	A	38	7	7	17	0.157394	1	0	13
CL1014.Contig1_Taurea	190	A	W	99	A	36	13	13	T	37	10	10	23	0.719815	1	0	13
CL1014.Contig1_Taurea	209	A	W	99	A	38	13	13	T	34	10	10	23	0.519214	1	0	15
CL1014.Contig1_Taurea	224	C	Y	99	C	36	17	17	T	38	11	11	28	0.463169	1	0	15
CL1014.Contig1_Taurea	264	T	Y	48	T	36	45	45	C	36	8	8	53	0.466023	1	0	20
CL1014.Contig1_Taurea	339	T	Y	99	T	37	63	63	C	37	39	39	102	0.189047	1	0	13
CL1014.Contig1_Taurea	406	T	Y	99	C	37	65	65	T	34	57	57	122	0.0118181	1	0	10
CL1014.Contig1_Taurea	416	G	R	29	G	37	118	118	A	36	8	8	126	0.198945	1	0	10
CL1014.Contig1_Taurea	440	C	M	84	C	37	110	110	A	37	9	9	119	0.360625	1	0	24
CL10150.Contig1_Taurea	127	G	R	92	G	37	155	155	A	38	13	13	169	0.359745	1	0	34
CL10150.Contig1_Taurea	161	G	R	59	G	38	243	243	A	37	12	12	488	0.26125	1	0	11
CL10150.Contig1_Taurea	172	A	R	90	A	36	243	243	G	37	12	12	582	0.218338	1	0	11
CL10150.Contig1_Taurea	322	A	M	99	A	33	224	224	C	34	31	31	1952	0.343579	1	0	6
CL10150.Contig1_Taurea	358	T	Y	99	T	36	228	228	C	35	27	27	2081	0.183439	1	0	34
CL10150.Contig1_Taurea	392	A	R	99	A	37	210	210	G	37	45	45	2418	0.323589	1	0	11
CL10150.Contig1_Taurea	443	G	R	99	G	35	135	135	A	35	120	120	2235	0.00302911	1	0	20
CL10150.Contig1_Taurea	483	T	K	99	T	35	219	219	G	36	36	36	1606	0.00351311	1	0	6
CL10150.Contig1_Taurea	603	C	Y	99	C	37	131	131	T	33	22	22	153	0.00257528	1	0	10
CL10150.Contig1_Taurea	649	T	W	99	T	37	66	66	A	37	24	24	91	0.130874	1	0	10
CL10150.Contig1_Taurea	764	A	R	99	A	36	42	42	G	37	17	17	59	0.443991	1	0	5
CL10150.Contig1_Taurea	801	A	R	99	A	35	23	23	G	36	11	11	34	0.129106	1	0	6
CL10150.Contig1_Taurea	824	A	W	44	A	38	32	32	T	39	6	6	38	0.715168	1	0	9
CL10150.Contig1_Taurea	833	A	W	70	A	36	35	35	T	34	8	8	43	0.339636	1	0	9
CL10150.Contig1_Taurea	964	T	W	64	T	38	104	104	A	39	10	10	114	0.0239474	1	0	25
CL10150.Contig1_Taurea	1020	A	R	99	A	38	218	218	G	37	37	37	288	0.247929	1	0	11
CL10150.Contig1_Taurea	1101	T	K	99	T	37	237	237	G	36	18	18	1024	0.117019	1	0	57
CL10150.Contig1_Taurea	1158	C	Y	82	C	33	230	230	T	32	23	23	1735	0.158382	1	0	57
CL10150.Contig1_Taurea	1247	G	R	99	G	36	220	220	A	38	35	35	1580	0.0779921	1	0	19
CL10150.Contig1_Taurea	1266	A	M	99	A	32	228	228	C	34	27	27	1536	0.00226931	1	0	19
CL10150.Contig1_Taurea	1316	C	Y	99	C	34	239	239	T	36	16	16	1461	0.0311351	1	0	10
CL10150.Contig1_Taurea	1326	G	R	99	G	35	225	225	A	36	30	30	1425	0.0896927	1	0	5
CL10150.Contig1_Taurea	1331	T	Y	99	T	34	210	210	C	34	45	45	1431	0.497334	1	0	5
CL10150.Contig1_Taurea	1508	C	Y	99	C	34	232	232	T	35	22	22	1248	0.118164	1	0	10
CL10150.Contig1_Taurea	1518	A	R	99	A	34	230	230	G	35	25	25	1258	0.127007	1	0	10
CL10150.Contig1_Taurea	1539	G	R	99	G	33	236	236	A	31	19	19	1197	0.216977	1	0	15
CL10150.Contig1_Taurea	1554	A	R	99	A	36	219	219	G	33	36	36	1213	0.0507779	1	0	15
CL10150.Contig1_Taurea	1635	C	Y	99	C	35	198	198	T	35	56	56	1251	0.338652	1	0	48
CL10150.Contig1_Taurea	1683	A	W	99	A	34	237	237	T	32	18	18	1089	0.0991953	1	0	12
CL10150.Contig1_Taurea	1707	T	W	99	T	35	238	238	A	34	17	17	1110	0.183078	1	0	9
CL10150.Contig1_Taurea	1733	C	Y	99	C	36	208	208	T	36	47	47	1097	0.218798	1	0	13
CL10150.Contig1_Taurea	1746	G	R	61	G	34	241	241	A	32	13	13	1037	0.163412	1	0	13
CL10150.Contig1_Taurea	1845	T	Y	99	T	36	193	193	C	35	62	62	930	0.0915893	1	0	85
CL10150.Contig1_Taurea	1983	G	R	99	G	36	177	177	A	37	78	78	414	0.263988	1	0	11
CL10150.Contig1_Taurea	1994	C	M	99	C	36	127	127	A	36	128	128	385	0.12203	1	0	11
CL10150.Contig1_Taurea	2029	A	W	99	A	37	139	139	T	36	21	21	160	0.0222887	1	0	20
CL10150.Contig1_Taurea	2049	G	K	38	G	37	94	94	T	37	7	7	107	0.494666	1	0	17
CL10150.Contig1_Taurea	2066	C	Y	33	C	37	30	30	T	38	6	6	36	0.426185	1	0	17
CL10151.Contig2_Taurea	174	C	M	87	C	38	6	6	A	35	5	5	11	0.214286	1	0	102
CL10156.Contig1_Taurea	256	T	C	99	C	33	231	231	T	0	0	420	652	1	1.64571	0	8
CL10156.Contig1_Taurea	400	C	T	99	T	35	251	251	G	34	2	2	572	1	1.02098	0	9
CL10156.Contig1_Taurea	409	T	A	80	A	32	248	248	G	33	4	4	491	1	1.02444	0	6
CL10156.Contig1_Taurea	433	C	Y	80	C	34	195	201	T	30	42	42	243	2.9635e-08	1.04938	0	8
CL10156.Contig1_Taurea	441	A	R	99	A	36	109	109	G	32	100	106	215	1.4501e-08	1.05581	0	6
CL10156.Contig1_Taurea	524	T	K	99	T	35	221	307	G	36	34	59	701	0.0211474	2.06134	0	8
CL10157.Contig3_Taurea	244	C	Y	99	T	36	11	13	C	34	6	22	35	0.262443	1.88571	0	21
CL1015.Contig1_Taurea	162	T	K	98	G	34	10	10	T	36	5	5	15	0.592741	1	0	26
CL1015.Contig1_Taurea	389	T	W	99	A	34	12	12	T	30	12	12	24	0.699686	1	0	201
CL10163.Contig1_Taurea	460	C	Y	32	C	38	7	7	T	31	5	5	12	0.0366162	1	0	112
CL10163.Contig1_Taurea	572	T	W	65	T	37	14	14	A	37	5	5	19	0.310802	1	0	112
CL10166.Contig1_Taurea	327	T	W	99	T	31	13	13	A	36	7	7	20	0.137461	1	0	98
CL10166.Contig1_Taurea	527	A	R	61	A	33	19	19	G	36	6	6	25	0.320926	1	0	84
CL10166.Contig1_Taurea	698	C	Y	99	C	36	18	18	T	34	13	13	31	0.0674203	1	0	10
CL10166.Contig1_Taurea	708	T	W	99	T	36	19	19	A	37	12	12	31	0.691138	1	0	10
CL10166.Contig2_Taurea	111	A	R	90	A	35	22	22	G	37	8	8	30	0.598304	1	0	32
CL10166.Contig2_Taurea	143	T	K	99	T	39	13	13	G	38	10	10	23	0.525253	1	0	32
CL10167.Contig1_Taurea	609	A	R	25	A	39	3	26	G	25	4	8	35	0.0285714	1.8	0	10
CL10167.Contig1_Taurea	619	G	R	44	A	26	5	11	G	37	3	27	38	0.285714	1.78947	0	10
CL10167.Contig1_Taurea	961	T	Y	99	T	36	70	74	C	35	11	13	87	0.124839	1.06897	0	24
CL10167.Contig1_Taurea	994	T	Y	99	T	34	77	77	C	35	21	21	98	0.241558	1	0	6
CL10167.Contig1_Taurea	1129	A	W	99	A	35	91	91	T	34	12	12	103	0.477457	1	0	21
CL10167.Contig1_Taurea	1162	C	Y	55	C	34	88	88	T	33	10	10	98	0.351442	1	0	6
CL10167.Contig1_Taurea	1168	C	Y	99	C	34	87	87	T	33	13	13	100	0.335291	1	0	6
CL10167.Contig1_Taurea	1309	G	R	99	G	37	63	63	A	34	12	12	75	0.00344113	1	0	9
CL10167.Contig1_Taurea	1534	T	Y	99	T	36	40	40	C	37	13	13	53	0.650573	1	0	6
CL10167.Contig1_Taurea	1540	G	R	46	G	35	45	45	A	35	8	8	53	0.274843	1	0	6
CL10167.Contig1_Taurea	1567	T	Y	66	T	36	43	43	C	38	8	8	51	0.563612	1	0	27
CL10167.Contig1_Taurea	1611	A	R	99	G	37	20	20	A	36	20	20	40	0.566208	1	0	44
CL10167.Contig1_Taurea	1675	A	W	99	A	36	26	26	T	38	9	9	35	0.334859	1	0	18
CL10167.Contig1_Taurea	1703	C	Y	37	C	36	35	35	T	33	7	7	42	0.0925647	1	0	10
CL10167.Contig1_Taurea	1794	A	W	99	A	36	60	60	T	36	10	10	70	0.423475	1	0	8
CL10167.Contig1_Taurea	1828	T	Y	99	T	36	64	64	C	36	11	11	75	0.218062	1	0	34
CL10167.Contig1_Taurea	1864	A	W	99	A	36	38	38	T	36	29	29	67	0.071926	1	0	12
CL10167.Contig1_Taurea	1876	T	W	99	A	35	37	37	T	36	31	31	68	0.126071	1	0	12
CL10167.Contig1_Taurea	2061	T	Y	23	T	35	39	39	C	36	6	6	45	0.378558	1	0	34
CL10167.Contig1_Taurea	2095	A	W	21	A	36	31	31	T	38	5	5	36	0.714827	1	0	30
CL10167.Contig1_Taurea	2125	A	R	23	A	32	28	28	G	38	6	6	34	0.0128031	1	0	14
CL10167.Contig1_Taurea	2139	G	S	60	G	37	20	20	C	40	5	5	25	0.567947	1	0	14
CL10168.Contig1_Taurea	193	G	K	59	G	36	24	24	T	39	6	6	30	0.510947	1	0	42
CL10168.Contig1_Taurea	235	T	W	99	T	38	25	25	A	38	10	10	36	0.393835	1	0	21
CL10168.Contig1_Taurea	256	A	M	99	A	38	30	30	C	37	9	9	39	0.283004	1	0	11
CL10168.Contig1_Taurea	267	A	W	99	A	32	21	21	T	37	15	15	36	0.535355	1	0	11
CL10168.Contig2_Taurea	220	A	W	99	A	38	112	112	T	39	14	14	126	0.263476	1	0	113
CL10168.Contig2_Taurea	333	T	W	96	T	37	167	167	A	37	10	10	177	0.329397	1	0	6
CL10168.Contig2_Taurea	361	C	M	64	C	36	164	164	A	32	10	10	174	0.0802836	1	0	22
CL10168.Contig2_Taurea	400	A	W	99	A	37	145	145	T	36	12	12	157	0.122458	1	0	39
CL10168.Contig2_Taurea	475	A	M	98	A	36	151	151	C	33	10	10	163	0.0351069	1	0	75
CL10168.Contig2_Taurea	566	T	W	37	T	36	136	136	A	35	8	8	144	0.138777	1	0	34
CL10168.Contig2_Taurea	600	C	Y	99	C	36	123	123	T	38	25	25	148	0.061728	1	0	21
CL10168.Contig2_Taurea	621	T	W	66	T	37	131	131	A	37	9	9	140	0.112192	1	0	21
CL10168.Contig2_Taurea	643	C	Y	47	C	35	133	133	T	35	9	9	142	0.340803	1	0	22
CL10168.Contig2_Taurea	705	A	M	99	A	38	92	92	C	39	28	28	120	0.34222	1	0	62
CL10168.Contig2_Taurea	898	T	Y	33	T	38	51	51	C	36	9	9	60	0.00985234	1	0	36
CL10168.Contig2_Taurea	934	G	R	90	G	37	93	93	A	37	10	10	103	0.231124	1	0	14
CL10168.Contig2_Taurea	989	A	R	99	G	37	111	111	A	37	17	17	128	0.480401	1	0	9
CL10168.Contig2_Taurea	1024	G	R	99	G	36	165	165	A	36	15	15	180	0.0275825	1	0	25
CL10168.Contig2_Taurea	1049	C	Y	99	C	37	203	203	T	37	18	18	221	0.428274	1	0	6
CL10168.Contig2_Taurea	1055	A	R	74	A	37	214	214	G	36	11	11	225	0.108447	1	0	6
CL10168.Contig2_Taurea	1114	G	S	97	G	37	246	246	C	36	9	9	273	0.376309	1	0	11
CL10168.Contig2_Taurea	1154	G	R	99	G	37	198	198	A	36	13	13	211	0.111821	1	0	20
CL10168.Contig2_Taurea	1175	A	R	61	A	35	150	150	G	38	10	10	160	0.05025	1	0	13
CL10168.Contig2_Taurea	1188	G	R	99	G	37	84	84	A	38	11	11	95	0.193104	1	0	13
CL1016.Contig1_Taurea	119	C	M	29	C	37	57	57	A	35	7	7	64	0.0271036	1	0	109
CL1016.Contig1_Taurea	228	A	R	99	G	37	31	38	A	37	26	31	69	0.175696	1.17391	0	90
CL1016.Contig1_Taurea	318	G	R	59	G	35	11	45	A	37	6	19	64	0.480608	1.73438	0	90
CL1016.Contig2_Taurea	126	A	R	44	A	32	5	7	G	39	4	8	15	0.571429	1.4	0	57
CL10171.Contig1_Taurea	609	G	R	89	G	38	19	19	A	35	9	9	28	0.00690831	1	0	68
CL10173.Contig1_Taurea	228	A	R	28	A	37	19	19	G	40	5	5	24	0.244612	1	0	5
CL10173.Contig1_Taurea	531	C	Y	99	C	38	19	19	T	38	13	13	32	0.697817	1	0	17
CL10173.Contig1_Taurea	944	T	W	84	T	37	61	61	A	40	10	10	71	0.0544275	1	0	16
CL10173.Contig1_Taurea	990	T	W	99	T	37	130	130	A	38	27	27	157	0.203178	1	0	27
CL10173.Contig1_Taurea	1059	A	R	99	A	36	174	174	G	37	46	46	220	0.242578	1	0	18
CL10173.Contig1_Taurea	1077	A	R	99	A	37	170	170	G	37	44	44	214	0.319723	1	0	18
CL10173.Contig1_Taurea	1101	C	Y	99	C	36	156	156	T	36	31	31	188	0.197627	1	0	24
CL10173.Contig1_Taurea	1203	T	Y	99	T	35	136	136	C	37	24	24	160	0.318077	1	0	81
CL10173.Contig1_Taurea	1284	C	Y	99	C	37	116	116	T	37	14	14	130	0.425533	1	0	45
CL10173.Contig1_Taurea	1329	C	Y	99	C	37	123	123	T	37	13	13	136	0.488191	1	0	45
CL10173.Contig1_Taurea	1403	T	W	45	T	37	88	88	A	36	7	7	95	0.190495	1	0	74
CL10173.Contig1_Taurea	1748	A	R	99	A	34	56	56	G	36	16	16	72	0.0439431	1	0	28
CL10173.Contig1_Taurea	1776	A	R	99	A	35	63	63	G	32	17	17	80	0.0451688	1	0	28
CL10173.Contig1_Taurea	1887	G	R	99	G	36	38	38	A	37	27	27	65	0.257107	1	0	96
CL10173.Contig1_Taurea	1983	A	W	87	A	37	52	52	T	35	9	9	61	0.136384	1	0	57
CL10173.Contig1_Taurea	2040	A	R	99	A	35	49	49	G	39	12	12	61	0.00217222	1	0	14
CL10173.Contig1_Taurea	2105	T	W	99	T	38	65	65	A	38	15	15	80	0.448509	1	0	49
CL10173.Contig1_Taurea	2420	C	Y	35	C	37	52	52	T	36	7	7	59	0.555943	1	0	13
CL10173.Contig1_Taurea	2465	A	W	99	A	37	39	39	T	38	28	28	71	0.43187	1	0	27
CL10173.Contig1_Taurea	2492	A	W	99	A	39	63	63	T	33	12	12	75	0.00026892	1	0	27
CL10173.Contig1_Taurea	2626	A	R	99	A	38	16	16	G	36	12	12	30	0.211375	1	0	47
CL10173.Contig1_Taurea	2673	A	W	99	A	37	17	17	T	37	10	10	27	0.725486	1	0	47
CL10174.Contig1_Taurea	24	C	Y	99	T	35	17	17	C	33	6	6	23	0.177162	1	0	177
CL10174.Contig2_Taurea	127	C	Y	99	C	36	134	134	T	36	121	121	333	0.16475	1	0	25
CL10174.Contig2_Taurea	169	C	Y	99	C	36	220	241	T	34	34	37	322	0.032807	1.14596	0	13
CL1017.Contig1_Taurea	35	T	Y	43	T	35	9	9	C	36	6	6	15	0.264336	1	0	81
CL1017.Contig1_Taurea	116	T	K	99	G	35	13	13	T	36	10	10	23	0.281466	1	0	24
CL10186.Contig1_Taurea	691	A	R	21	A	36	41	41	G	38	6	6	47	0.23174	1	0	937
CL10187.Contig1_Taurea	1910	C	Y	99	T	37	9	13	C	36	5	22	35	0.34965	1.6	0	51
CL10187.Contig1_Taurea	1961	C	Y	99	T	38	21	23	C	36	18	30	53	0.614924	1.26415	0	35
CL10187.Contig1_Taurea	2006	G	R	99	G	36	21	21	A	36	17	17	39	0.650315	1	0	10
CL10187.Contig1_Taurea	2062	C	Y	99	C	36	13	31	T	37	10	13	46	0.128439	1.45652	0	9
CL10187.Contig1_Taurea	2071	C	Y	99	C	35	16	35	T	33	10	19	54	0.56562	1.51852	0	9
CL10187.Contig2_Taurea	2056	C	Y	99	C	34	13	25	T	35	11	15	40	0.22926	1.4	0	2813
CL10189.Contig1_Taurea	156	C	Y	63	C	36	15	15	T	36	6	6	21	0.727398	1	0	13
CL10189.Contig1_Taurea	169	T	K	95	T	39	10	10	G	36	5	5	15	0.518815	1	0	13
CL10189.Contig8_Taurea	45	C	Y	56	C	36	162	162	T	37	11	11	173	0.1786	1	0	21
CL10189.Contig8_Taurea	88	T	W	99	T	35	242	242	A	36	13	13	444	0.311988	1	0	24
CL10189.Contig8_Taurea	151	G	R	99	G	37	240	240	A	35	15	15	563	0.40658	1	0	7
CL10189.Contig8_Taurea	158	T	W	99	T	36	237	237	A	37	18	18	545	0.403755	1	0	7
CL10189.Contig8_Taurea	242	C	Y	99	C	37	234	234	T	36	18	18	544	0.0470156	1	0	6
CL10189.Contig8_Taurea	253	G	R	99	G	36	238	238	A	36	17	17	589	0.320495	1	0	5
CL10189.Contig8_Taurea	260	C	Y	99	C	36	234	234	T	38	17	17	633	0.173332	1	0	7
CL10189.Contig8_Taurea	271	G	R	99	G	37	213	213	A	38	41	41	606	0.101464	1	0	11
CL10189.Contig8_Taurea	306	C	Y	99	T	35	136	136	C	37	119	119	638	0.058111	1	0	5
CL10189.Contig8_Taurea	311	G	K	99	G	36	235	235	T	34	15	15	646	0.0574871	1	0	5
CL10189.Contig8_Taurea	321	C	Y	48	C	36	243	243	T	36	11	11	675	0.394951	1	0	10
CL10189.Contig8_Taurea	338	C	Y	99	C	36	230	230	T	37	20	20	629	0.237588	1	0	17
CL10189.Contig8_Taurea	374	T	Y	99	T	37	237	237	C	37	15	15	627	0.314849	1	0	11
CL10189.Contig8_Taurea	385	C	Y	27	C	37	244	244	T	36	10	10	625	0.111483	1	0	6
CL10189.Contig8_Taurea	447	T	Y	99	C	36	165	165	T	37	90	90	396	0.102302	1	0	5
CL10189.Contig8_Taurea	478	C	Y	99	C	37	233	233	T	38	22	22	382	0.0314598	1	0	10
CL10189.Contig8_Taurea	491	T	W	41	T	37	244	244	A	36	7	7	331	0.168944	1	0	10
CL10189.Contig8_Taurea	550	T	Y	97	T	38	242	242	C	37	12	12	461	0.257157	1	0	7
CL10189.Contig8_Taurea	560	G	R	99	G	37	238	238	A	38	17	17	469	0.42175	1	0	10
CL10189.Contig8_Taurea	585	A	R	99	A	37	239	239	G	37	14	14	456	0.281406	1	0	15
CL10189.Contig8_Taurea	600	G	R	49	G	37	244	244	A	37	10	10	413	0.281801	1	0	8
CL10189.Contig8_Taurea	638	A	R	99	A	35	207	207	G	37	46	46	354	0.000448308	1	0	16
CL10189.Contig8_Taurea	676	G	R	99	A	36	151	151	G	38	104	104	356	0.00241081	1	0	12
CL10189.Contig8_Taurea	688	A	W	47	A	38	242	242	T	39	10	10	353	0.441049	1	0	12
CL10189.Contig8_Taurea	743	T	W	82	T	35	245	245	A	39	10	10	391	0.0162206	1	0	23
CL10189.Contig8_Taurea	766	C	Y	99	C	35	231	231	T	35	22	22	442	0.291042	1	0	19
CL10189.Contig8_Taurea	785	C	Y	99	C	36	229	229	T	34	25	25	492	0.464589	1	0	12
CL10189.Contig8_Taurea	797	T	Y	99	T	35	234	234	C	36	20	20	515	0.438886	1	0	6
CL10189.Contig8_Taurea	811	G	S	99	G	36	234	234	C	35	20	20	509	0.355906	1	0	7
CL10189.Contig8_Taurea	860	G	R	99	G	37	147	147	A	37	107	107	479	0.444288	1	0	17
CL10189.Contig8_Taurea	894	C	Y	99	C	36	231	231	T	36	24	24	473	0.132087	1	0	5
CL10189.Contig8_Taurea	899	A	R	99	A	37	236	236	G	35	19	19	442	0.0070316	1	0	5
CL10189.Contig8_Taurea	908	C	Y	99	C	36	232	232	T	38	22	22	473	0.121502	1	0	9
CL10189.Contig8_Taurea	929	C	Y	99	C	36	240	240	T	37	15	15	483	0.249335	1	0	16
CL10189.Contig8_Taurea	956	G	R	99	G	36	239	239	A	38	14	14	482	0.252394	1	0	6
CL10189.Contig8_Taurea	982	G	R	99	G	36	187	187	A	36	66	66	425	0.104013	1	0	7
CL10189.Contig8_Taurea	1077	G	R	38	G	37	241	241	A	38	9	9	336	0.350126	1	0	14
CL10189.Contig8_Taurea	1129	T	Y	43	T	37	235	235	C	38	9	9	247	0.241154	1	0	13
CL10189.Contig8_Taurea	1142	T	Y	29	T	37	222	222	C	39	8	8	231	0.0622734	1	0	12
CL10189.Contig8_Taurea	1154	T	Y	99	T	37	112	112	C	37	83	83	195	0.138269	1	0	12
CL10189.Contig8_Taurea	1181	C	Y	99	C	37	236	236	T	34	18	18	255	0.492697	1	0	21
CL10189.Contig8_Taurea	1202	T	W	82	T	38	244	244	A	37	10	10	284	0.389331	1	0	21
CL10189.Contig8_Taurea	1223	T	Y	20	T	38	245	245	C	39	9	9	270	0.0461014	1	0	6
CL10189.Contig8_Taurea	1229	A	R	99	A	38	243	243	G	37	12	12	273	0.31237	1	0	6
CL10189.Contig8_Taurea	1270	G	R	99	G	38	220	220	A	39	27	27	247	0.127098	1	0	9
CL10189.Contig8_Taurea	1309	A	R	99	A	37	152	152	G	37	99	99	256	0.483682	1	0	9
CL10189.Contig8_Taurea	1361	C	Y	99	C	37	228	228	T	39	25	25	324	0.0451069	1	0	13
CL10189.Contig8_Taurea	1388	G	R	77	G	37	242	242	A	37	11	11	294	0.451382	1	0	5
CL10189.Contig8_Taurea	1439	C	Y	66	C	36	240	240	T	34	11	11	252	0.260662	1	0	14
CL10189.Contig8_Taurea	1453	G	R	78	G	36	239	239	A	34	12	12	251	0.16055	1	0	14
CL10189.Contig8_Taurea	1472	G	R	99	G	36	186	186	A	36	45	45	233	0.389391	1	0	9
CL10189.Contig8_Taurea	1481	G	R	99	G	37	197	197	A	35	23	23	221	0.0262757	1	0	9
CL10189.Contig8_Taurea	1496	C	Y	76	C	36	188	188	T	34	10	10	199	0.0670671	1	0	15
CL10189.Contig8_Taurea	1518	T	W	65	T	37	154	154	A	38	9	9	169	0.262465	1	0	6
CL10189.Contig8_Taurea	1529	A	W	56	A	37	166	166	T	36	9	9	175	0.0770186	1	0	5
CL10189.Contig8_Taurea	1537	A	M	38	A	38	164	164	C	39	7	7	171	0.282009	1	0	8
CL10189.Contig8_Taurea	1568	C	S	99	C	38	113	113	G	37	72	72	185	0.068902	1	0	11
CL10189.Contig8_Taurea	1631	T	Y	99	T	36	140	140	C	37	89	89	274	0.0475833	1	0	20
CL10189.Contig8_Taurea	1664	C	Y	88	C	37	244	244	T	38	11	11	304	0.412355	1	0	11
CL10189.Contig8_Taurea	1769	G	R	99	G	37	240	240	A	33	15	15	316	0.000567398	1	0	6
CL10189.Contig8_Taurea	1828	G	R	87	G	37	191	191	A	37	10	10	201	0.485541	1	0	7
CL10189.Contig8_Taurea	1842	C	Y	99	C	35	184	184	T	35	13	13	199	0.2484	1	0	5
CL10189.Contig8_Taurea	1886	G	R	99	G	36	177	177	A	37	18	18	199	0.385329	1	0	11
CL10189.Contig8_Taurea	1902	G	R	99	G	36	183	183	A	37	12	12	196	0.46214	1	0	11
CL10189.Contig8_Taurea	1913	A	R	99	A	36	202	202	G	37	13	13	217	0.199329	1	0	11
CL10189.Contig8_Taurea	1925	T	W	99	T	36	207	207	A	37	19	19	227	0.406534	1	0	8
CL10189.Contig8_Taurea	1933	T	Y	47	T	36	232	232	C	36	9	9	241	0.323446	1	0	7
CL10189.Contig8_Taurea	1940	G	R	99	G	36	148	148	A	36	104	104	253	0.394464	1	0	6
CL10189.Contig8_Taurea	2020	T	W	97	T	36	246	246	A	37	9	9	285	0.255273	1	0	11
CL10189.Contig8_Taurea	2031	G	R	99	G	36	233	233	A	37	22	22	281	0.170407	1	0	9
CL10189.Contig8_Taurea	2040	G	R	38	G	36	247	247	A	38	8	8	305	0.285215	1	0	5
CL10189.Contig8_Taurea	2045	C	Y	99	C	36	240	240	T	36	15	15	281	0.115458	1	0	5
CL10189.Contig8_Taurea	2087	C	Y	99	C	37	236	236	T	37	15	15	274	0.486834	1	0	5
CL10189.Contig8_Taurea	2112	A	R	24	A	37	246	246	G	35	9	9	274	0.081629	1	0	16
CL10189.Contig8_Taurea	2143	C	Y	39	C	37	246	246	T	38	8	8	272	0.418638	1	0	13
CL10189.Contig8_Taurea	2163	T	K	50	T	37	248	248	G	39	7	7	279	0.27333	1	0	8
CL10189.Contig8_Taurea	2229	C	Y	99	C	37	242	242	T	38	12	12	267	0.233733	1	0	6
CL10189.Contig8_Taurea	2293	A	W	90	A	37	234	234	T	39	9	9	245	0.214029	1	0	5
CL10189.Contig8_Taurea	2304	G	R	99	G	37	139	139	A	38	110	110	250	0.217554	1	0	6
CL10189.Contig8_Taurea	2310	G	R	99	G	37	234	234	A	38	19	19	260	0.380884	1	0	6
CL10189.Contig8_Taurea	2318	G	K	99	G	37	221	221	T	38	19	19	245	0.462961	1	0	5
CL10189.Contig8_Taurea	2323	G	R	99	G	38	219	219	A	38	19	19	243	0.400581	1	0	5
CL10189.Contig8_Taurea	2367	C	M	42	C	37	230	230	A	38	8	8	239	0.482292	1	0	15
CL10189.Contig8_Taurea	2382	G	R	99	G	37	211	211	A	38	13	13	226	0.169877	1	0	5
CL10189.Contig8_Taurea	2387	G	R	68	G	36	202	202	A	36	9	9	212	0.272451	1	0	5
CL10189.Contig8_Taurea	2458	A	M	57	A	37	120	120	C	38	6	6	126	0.287286	1	0	9
CL10189.Contig8_Taurea	2467	G	R	70	G	37	106	106	A	39	9	9	117	0.090431	1	0	9
CL10189.Contig8_Taurea	2614	C	Y	99	C	37	147	147	T	34	12	12	159	0.3846	1	0	12
CL10189.Contig8_Taurea	2630	T	Y	99	T	37	156	156	C	37	30	30	187	0.371565	1	0	16
CL10189.Contig8_Taurea	2649	G	R	24	G	37	177	177	A	35	8	8	186	0.0106748	1	0	19
CL10189.Contig8_Taurea	2702	A	R	59	A	37	201	201	G	38	10	10	211	0.494707	1	0	5
CL10189.Contig8_Taurea	2714	C	Y	77	C	37	197	197	T	37	11	11	210	0.371887	1	0	7
CL10189.Contig8_Taurea	2721	G	R	99	G	37	114	114	A	36	84	84	198	0.0271322	1	0	7
CL10189.Contig8_Taurea	2737	C	Y	99	C	37	178	178	T	38	13	13	192	0.430893	1	0	9
CL10189.Contig8_Taurea	2760	C	Y	24	C	37	178	178	T	36	7	7	185	0.359503	1	0	10
CL10189.Contig8_Taurea	2882	C	Y	99	C	37	161	161	T	37	31	31	192	0.0507414	1	0	5
CL10189.Contig8_Taurea	2902	G	R	99	G	37	192	192	A	37	13	13	206	0.278614	1	0	15
CL10189.Contig8_Taurea	2977	G	R	82	G	37	169	169	A	36	10	10	180	0.202648	1	0	9
CL10189.Contig8_Taurea	2989	T	W	38	T	38	179	179	A	37	7	7	186	0.287134	1	0	9
CL10189.Contig8_Taurea	2998	G	R	99	G	37	86	86	A	38	76	76	172	0.0352284	1	0	9
CL10189.Contig8_Taurea	3047	C	Y	99	C	36	86	86	T	37	59	59	145	0.281783	1	0	11
CL10189.Contig8_Taurea	3060	C	Y	99	C	36	134	134	T	36	12	12	146	0.48437	1	0	13
CL10189.Contig8_Taurea	3084	G	R	34	G	37	135	135	A	39	8	8	144	0.0539733	1	0	21
CL10189.Contig8_Taurea	3116	T	W	99	T	36	120	120	A	37	11	11	131	0.448824	1	0	9
CL10189.Contig8_Taurea	3127	G	R	99	G	35	71	71	A	35	52	52	125	0.322479	1	0	11
CL10189.Contig8_Taurea	3180	A	R	99	A	37	145	145	G	37	20	20	165	0.127489	1	0	6
CL10189.Contig8_Taurea	3186	G	K	23	G	37	146	146	T	32	8	8	160	0.126337	1	0	6
CL10189.Contig8_Taurea	3208	C	Y	99	C	37	172	172	T	36	12	12	188	0.469837	1	0	10
CL10189.Contig8_Taurea	3218	G	R	99	G	36	162	162	A	37	20	20	182	0.148831	1	0	10
CL10189.Contig8_Taurea	3326	T	Y	99	T	37	124	124	C	36	13	13	142	0.44016	1	0	16
CL10189.Contig8_Taurea	3368	A	W	99	A	37	105	105	T	37	54	54	162	0.106445	1	0	26
CL10189.Contig8_Taurea	3394	T	W	99	T	38	139	139	A	38	11	11	150	0.370084	1	0	9
CL10189.Contig8_Taurea	3403	C	Y	77	C	37	143	143	T	38	10	10	154	0.289914	1	0	9
CL10189.Contig8_Taurea	3446	A	R	99	A	37	102	102	G	36	18	18	120	0.0224051	1	0	16
CL10189.Contig8_Taurea	3478	C	Y	71	C	36	96	96	T	37	9	9	106	0.22498	1	0	7
CL10189.Contig8_Taurea	3501	C	Y	31	C	37	105	105	T	37	7	7	112	0.391097	1	0	14
CL10189.Contig8_Taurea	3515	C	Y	99	C	38	71	71	T	36	40	40	111	0.151063	1	0	14
CL10189.Contig8_Taurea	3560	G	R	99	G	38	105	105	A	38	24	24	130	0.361648	1	0	12
CL10189.Contig8_Taurea	3572	A	R	99	A	38	115	115	G	38	18	18	133	0.49344	1	0	12
CL10189.Contig8_Taurea	3602	A	R	99	A	37	144	144	G	36	14	14	158	0.220373	1	0	12
CL10189.Contig8_Taurea	3629	C	Y	99	C	38	95	95	T	38	24	24	119	0.267886	1	0	14
CL10189.Contig8_Taurea	3674	C	Y	80	C	37	134	134	T	36	11	11	145	0.257957	1	0	13
CL10189.Contig8_Taurea	3687	C	Y	33	C	38	130	130	T	38	9	9	139	0.300796	1	0	5
CL10189.Contig8_Taurea	3692	C	Y	99	C	38	85	85	T	37	55	55	140	0.0410461	1	0	5
CL10189.Contig8_Taurea	3740	C	M	37	C	37	196	196	A	38	7	7	204	0.25525	1	0	5
CL10189.Contig8_Taurea	3745	G	R	77	G	37	195	195	A	35	10	10	207	0.0889457	1	0	5
CL10189.Contig8_Taurea	3751	G	R	61	G	37	202	202	A	39	9	9	212	0.0581216	1	0	6
CL10189.Contig8_Taurea	3802	T	K	99	T	36	139	139	G	36	51	51	191	0.201844	1	0	17
CL10189.Contig8_Taurea	3823	A	R	99	A	37	117	117	G	36	26	26	143	0.316934	1	0	15
CL10189.Contig8_Taurea	3838	G	R	55	G	36	128	128	A	38	9	9	137	0.0233188	1	0	15
CL10189.Contig8_Taurea	3861	G	R	42	G	36	114	114	A	36	7	7	121	0.399226	1	0	8
CL10189.Contig8_Taurea	3970	G	R	99	G	37	61	61	A	38	14	14	75	0.133891	1	0	6
CL10189.Contig8_Taurea	4031	A	R	99	A	36	94	94	G	35	17	17	111	0.0405703	1	0	11
CL10189.Contig8_Taurea	4120	T	Y	99	T	36	64	64	C	38	15	15	79	0.055496	1	0	11
CL10189.Contig8_Taurea	4131	A	M	33	A	37	79	79	C	35	6	6	85	0.0862814	1	0	11
CL10189.Contig8_Taurea	4143	G	R	99	A	36	49	49	G	37	47	47	96	0.101104	1	0	10
CL10189.Contig8_Taurea	4153	A	R	99	A	36	93	93	G	38	11	11	104	0.0490494	1	0	8
CL10189.Contig8_Taurea	4179	G	R	67	G	36	124	124	A	39	9	9	133	0.0655976	1	0	8
CL10189.Contig8_Taurea	4246	C	M	58	C	36	141	141	A	37	7	7	152	0.350523	1	0	10
CL10189.Contig8_Taurea	4295	C	Y	99	C	36	113	113	T	37	20	20	133	0.247307	1	0	20
CL10189.Contig8_Taurea	4395	G	R	74	G	37	79	79	A	37	9	9	88	0.431665	1	0	20
CL10189.Contig8_Taurea	4415	A	W	99	A	37	56	56	T	36	37	37	94	0.257364	1	0	16
CL10189.Contig8_Taurea	4431	G	R	99	G	38	77	77	A	36	19	19	98	0.285856	1	0	16
CL10189.Contig8_Taurea	4493	T	Y	99	T	37	125	125	C	37	12	12	137	0.386166	1	0	9
CL10189.Contig8_Taurea	4502	C	Y	22	C	37	123	123	T	36	8	8	134	0.156429	1	0	9
CL10189.Contig8_Taurea	4527	G	R	40	G	36	126	126	A	37	8	8	135	0.245031	1	0	25
CL10189.Contig8_Taurea	4560	G	K	99	G	36	96	96	T	36	24	24	122	0.00615826	1	0	15
CL10189.Contig8_Taurea	4575	C	S	54	C	35	98	98	G	37	7	7	106	0.232012	1	0	6
CL10189.Contig8_Taurea	4591	T	Y	23	T	36	102	102	C	39	7	7	109	0.0758078	1	0	9
CL10189.Contig8_Taurea	4632	T	Y	99	T	37	50	50	C	36	30	30	81	0.147212	1	0	32
CL10189.Contig8_Taurea	4709	C	Y	99	C	37	33	33	T	38	17	17	50	0.13147	1	0	12
CL10189.Contig8_Taurea	4738	T	Y	78	T	36	34	34	C	36	9	9	43	0.631859	1	0	17
CL10189.Contig8_Taurea	4771	C	Y	99	C	37	33	33	T	37	10	10	43	0.621813	1	0	18
CL10189.Contig8_Taurea	4789	C	Y	44	C	37	37	37	T	37	7	7	44	0.731254	1	0	18
CL10189.Contig8_Taurea	4808	C	Y	86	C	37	36	36	T	39	9	9	46	0.552658	1	0	19
CL10189.Contig8_Taurea	4911	T	Y	77	T	38	50	50	C	37	10	10	60	0.654528	1	0	27
CL10189.Contig8_Taurea	4949	G	K	99	G	34	35	35	T	35	28	28	63	0.651596	1	0	7
CL10189.Contig8_Taurea	4987	G	R	94	G	36	71	71	A	37	11	11	82	0.359216	1	0	8
CL10189.Contig8_Taurea	4995	G	R	99	G	36	66	66	A	38	12	12	78	0.00698226	1	0	5
CL10189.Contig8_Taurea	5000	T	Y	99	C	35	41	41	T	36	39	39	80	0.182786	1	0	5
CL10189.Contig8_Taurea	5095	A	M	99	A	37	31	31	C	35	10	10	41	0.526266	1	0	7
CL10189.Contig8_Taurea	5127	T	Y	45	T	38	24	24	C	39	6	6	30	0.631676	1	0	32
CL10189.Contig8_Taurea	5309	T	W	99	T	38	17	17	A	37	14	14	31	0.565529	1	0	66
CL10189.Contig8_Taurea	5410	A	R	99	A	34	22	22	G	38	11	11	33	0.530806	1	0	35
CL10189.Contig8_Taurea	5681	C	Y	99	C	38	8	8	T	38	7	7	15	0.522455	1	0	24
CL10189.Contig8_Taurea	5705	A	R	99	G	37	10	10	A	37	7	7	17	0.518871	1	0	24
CL10189.Contig8_Taurea	5765	C	S	99	C	38	24	24	G	38	9	9	34	0.103475	1	0	23
CL10189.Contig8_Taurea	5788	C	Y	99	C	38	33	33	T	38	13	13	46	0.740397	1	0	23
CL10189.Contig8_Taurea	5842	T	Y	99	T	38	31	31	C	37	10	10	42	0.231549	1	0	54
CL1018.Contig2_Taurea	547	T	K	21	G	37	2	5	T	37	1	8	13	0.666667	2.53846	0	1880
CL1018.Contig8_Taurea	158	C	Y	34	C	38	8	8	T	40	5	5	13	0.0637141	1	0	61
CL1018.Contig8_Taurea	254	G	R	99	G	36	120	120	A	35	23	23	143	0.0814042	1	0	9
CL1018.Contig8_Taurea	263	G	R	99	G	36	137	137	A	36	14	14	151	0.399972	1	0	9
CL1018.Contig8_Taurea	308	A	M	99	A	34	95	95	C	35	37	37	133	0.0293937	1	0	6
CL1018.Contig8_Taurea	314	C	S	98	C	36	138	138	G	36	9	9	147	0.296925	1	0	6
CL1018.Contig8_Taurea	368	C	Y	69	C	37	120	120	T	37	13	13	133	0.417475	1	0	15
CL1018.Contig8_Taurea	383	T	Y	99	T	37	99	99	C	37	35	35	134	0.36622	1	0	15
CL1018.Contig8_Taurea	409	G	R	31	G	37	111	111	A	38	8	8	119	0.355164	1	0	19
CL1018.Contig8_Taurea	428	A	R	61	A	38	100	100	G	39	9	9	109	0.230365	1	0	19
CL10190.Contig1_Taurea	301	G	K	39	G	36	3	502	T	31	3	83	617	0.75	1.99028	0	20
CL10190.Contig1_Taurea	321	T	Y	51	C	38	4	66	T	37	4	578	645	0.557143	1.9876	0	12
CL10190.Contig1_Taurea	333	A	R	69	G	32	5	41	A	35	4	563	607	0.206349	1.98517	0	10
CL10190.Contig1_Taurea	343	T	Y	29	T	35	7	579	C	32	4	19	598	0.206061	1.98161	0	10
CL10190.Contig1_Taurea	396	T	Y	99	C	38	39	125	T	32	18	593	719	0.00159794	1.92072	0	20
CL10190.Contig1_Taurea	416	A	W	60	A	37	74	690	T	37	8	17	708	0.236111	1.88277	0	7
CL10190.Contig1_Taurea	423	C	Y	77	C	37	79	703	T	36	10	43	748	0.210275	1.88102	0	5
CL10190.Contig1_Taurea	428	A	R	66	A	36	76	684	G	34	9	41	750	0.269555	1.88	0	5
CL10190.Contig1_Taurea	484	T	Y	99	C	32	92	155	T	35	18	584	741	0.00231325	1.85155	0	33
CL10190.Contig1_Taurea	619	T	Y	83	T	33	24	182	C	36	8	12	194	0.559161	1.83505	0	28
CL10190.Contig1_Taurea	647	A	M	63	C	32	23	52	A	28	5	147	199	0.0468864	1.8593	0	24
CL10190.Contig1_Taurea	671	T	K	59	G	35	48	184	T	33	6	221	405	0.290762	1.86667	0	6
CL10190.Contig1_Taurea	677	T	Y	42	T	35	49	366	C	37	8	40	406	0.313806	1.85961	0	6
CL10190.Contig1_Taurea	706	T	Y	47	T	36	40	295	C	35	8	40	335	0.0305116	1.85672	0	5
CL10190.Contig1_Taurea	727	T	Y	99	C	36	214	215	T	36	41	291	801	0.202351	1.31461	0	14
CL10190.Contig1_Taurea	753	A	C	99	C	33	254	276	A	33	1	18	738	1	1.05285	0	26
CL10190.Contig1_Taurea	1074	G	R	66	G	32	242	242	A	33	13	13	1690	0.461561	1	0	53
CL10190.Contig1_Taurea	1143	C	Y	99	C	34	226	226	T	34	28	28	1089	0.489122	1	0	11
CL10190.Contig1_Taurea	1214	C	Y	44	C	32	241	241	T	32	12	12	1652	0.320312	1	0	9
CL10190.Contig1_Taurea	1262	G	R	99	G	31	165	165	A	32	90	90	1863	0.029058	1	0	22
CL10190.Contig1_Taurea	1284	T	W	99	A	32	207	207	T	32	47	47	1586	0.0905819	1	0	12
CL10190.Contig1_Taurea	1296	C	M	99	A	35	211	211	C	32	42	42	1324	9.86768e-07	1	0	7
CL10190.Contig3_Taurea	647	A	M	99	A	36	90	216	C	34	90	110	327	3.46588e-06	1.44954	0	24
CL10190.Contig3_Taurea	711	A	R	99	A	33	147	188	G	33	108	126	4900	0.0149626	1.05469	0	40
CL10190.Contig3_Taurea	753	A	M	99	A	31	204	226	C	28	51	63	5475	2.40492e-05	1.00658	0	36
CL10190.Contig3_Taurea	818	T	K	75	T	31	243	243	G	32	12	12	5397	0.459283	1	0	5
CL10190.Contig3_Taurea	875	T	Y	92	T	31	239	239	C	32	14	14	3443	0.475281	1	0	8
CL10190.Contig3_Taurea	897	C	M	99	A	31	134	134	C	31	96	96	2641	0.234706	1	0	6
CL10190.Contig3_Taurea	903	T	Y	28	T	23	228	228	C	28	12	12	2216	0.0197777	1	0	6
CL10191.Contig1_Taurea	54	C	Y	99	T	39	19	19	C	38	15	15	34	0.522346	1	0	8
CL10191.Contig1_Taurea	74	C	M	99	C	37	34	34	A	38	26	26	60	0.218189	1	0	7
CL10191.Contig1_Taurea	81	A	R	99	A	38	44	44	G	36	33	33	77	0.0929667	1	0	7
CL10191.Contig1_Taurea	106	A	W	99	A	37	148	148	T	36	35	35	183	0.132987	1	0	13
CL10191.Contig1_Taurea	152	G	K	99	G	37	193	193	T	35	62	62	540	0.00103618	1	0	32
CL10191.Contig1_Taurea	242	C	Y	73	C	36	242	242	T	35	13	13	1070	0.142483	1	0	33
CL10191.Contig1_Taurea	308	C	Y	99	C	33	222	222	T	34	33	33	1222	0.468749	1	0	63
CL10191.Contig1_Taurea	371	C	Y	99	C	35	230	230	T	36	24	24	1312	0.32543	1	0	39
CL10191.Contig1_Taurea	410	T	Y	99	T	33	235	235	C	36	20	20	1339	0.00354859	1	0	39
CL10191.Contig1_Taurea	470	T	W	39	T	29	240	240	A	31	14	14	1277	0.0681809	1	0	60
CL10191.Contig1_Taurea	536	G	R	99	G	34	230	230	A	35	24	24	1410	0.221706	1	0	30
CL10191.Contig1_Taurea	566	T	W	99	T	37	237	237	A	37	18	18	1054	0.283165	1	0	17
CL10191.Contig1_Taurea	599	C	Y	99	C	36	236	236	T	37	18	18	956	0.260857	1	0	11
CL10191.Contig1_Taurea	610	G	K	99	G	34	240	240	T	35	14	14	944	0.297563	1	0	11
CL10191.Contig1_Taurea	659	C	S	99	C	38	201	201	G	38	53	53	875	0.468589	1	0	19
CL10191.Contig1_Taurea	690	C	Y	52	C	36	244	244	T	38	11	11	919	0.0274111	1	0	31
CL10191.Contig1_Taurea	761	G	K	59	G	36	243	243	T	38	12	12	1266	0.11375	1	0	19
CL10191.Contig1_Taurea	780	C	Y	21	C	36	244	244	T	37	11	11	1526	0.471681	1	0	19
CL10191.Contig1_Taurea	829	G	R	99	G	36	212	212	A	34	43	43	1367	0.015611	1	0	49
CL10191.Contig1_Taurea	945	T	W	99	T	37	210	210	A	37	36	36	246	0.498989	1	0	14
CL10191.Contig1_Taurea	1036	T	K	49	T	37	33	33	G	37	5	5	38	0.74166	1	0	51
CL10193.Contig1_Taurea	179	T	W	99	T	36	35	43	A	33	26	27	70	0.308675	1.12857	0	6
CL10193.Contig1_Taurea	185	G	R	76	G	36	54	59	A	38	10	11	70	0.224198	1.08571	0	6
CL10193.Contig1_Taurea	800	A	R	89	A	36	43	43	G	38	9	9	52	0.47158	1	0	104
CL10193.Contig1_Taurea	904	A	R	99	A	38	49	49	G	34	15	15	64	0.0702519	1	0	43
CL10193.Contig1_Taurea	947	G	R	99	G	37	38	38	A	38	24	24	62	0.70046	1	0	12
CL10193.Contig1_Taurea	995	A	R	58	A	35	39	39	G	38	8	8	47	0.205466	1	0	36
CL10193.Contig1_Taurea	1036	A	R	99	A	39	19	19	G	37	16	16	35	0.00554423	1	0	41
CL10193.Contig1_Taurea	1082	A	M	67	A	38	28	28	C	39	6	6	34	0.261068	1	0	36
CL10193.Contig1_Taurea	1244	A	R	45	A	35	36	36	G	34	7	7	43	0.68995	1	0	60
CL10193.Contig1_Taurea	1304	A	G	38	G	35	14	14	A	0	0	0	14	1	1	0	21
CL10195.Contig1_Taurea	37	G	R	99	G	38	237	237	A	36	18	18	504	0.000621972	1	0	6
CL10195.Contig1_Taurea	52	C	Y	99	T	33	196	196	C	36	59	59	641	0.000127512	1	0	6
CL10195.Contig1_Taurea	58	A	R	99	A	34	210	210	G	37	45	45	718	2.47829e-06	1	0	6
CL10195.Contig1_Taurea	64	A	R	21	A	32	245	245	G	33	10	10	772	0.29453	1	0	6
CL10195.Contig1_Taurea	85	A	R	80	A	33	239	239	G	30	16	16	858	0.0975863	1	0	6
CL10195.Contig1_Taurea	124	A	R	99	A	34	142	142	G	32	113	113	496	1.70186e-05	1	0	6
CL10195.Contig1_Taurea	130	G	R	99	G	33	178	178	A	37	77	77	424	0.000143142	1	0	6
CL10195.Contig1_Taurea	175	G	R	99	G	36	230	230	A	31	25	25	791	0.000699291	1	0	12
CL10195.Contig1_Taurea	265	T	Y	99	T	32	226	226	C	31	29	29	346	0.218215	1	0	6
CL10195.Contig2_Taurea	28	C	Y	99	C	36	219	219	T	36	36	36	421	0.480552	1	0	6
CL10195.Contig2_Taurea	34	A	R	99	A	37	236	236	G	38	18	18	466	0.0957126	1	0	6
CL10195.Contig2_Taurea	55	C	Y	99	C	36	221	221	T	37	34	34	732	0.0607443	1	0	12
CL10195.Contig2_Taurea	67	C	Y	99	C	36	196	196	T	34	59	59	933	0.032944	1	0	12
CL10195.Contig2_Taurea	79	A	R	47	A	35	240	240	G	31	15	15	1119	0.000422269	1	0	12
CL10195.Contig2_Taurea	106	G	R	99	G	35	226	226	A	35	29	29	1165	0.466964	1	0	6
CL10195.Contig2_Taurea	127	G	R	99	G	35	217	217	A	34	38	38	1086	0.209815	1	0	12
CL10195.Contig2_Taurea	142	C	Y	99	C	33	150	150	T	34	105	105	1131	0.156641	1	0	9
CL10195.Contig2_Taurea	163	A	R	99	A	33	228	228	G	33	27	27	776	0.333928	1	0	9
CL10195.Contig2_Taurea	187	C	Y	99	C	31	190	190	T	31	58	58	491	0.0767527	1	0	10
CL10195.Contig2_Taurea	199	G	R	99	G	34	237	237	A	34	18	18	330	0.338095	1	0	6
CL10195.Contig2_Taurea	205	A	R	99	A	34	199	199	G	32	56	56	283	3.64042e-07	1	0	6
CL10195.Contig2_Taurea	211	G	R	99	G	34	202	202	A	33	44	44	246	0.043396	1	0	6
CL10195.Contig3_Taurea	112	T	Y	42	T	35	10	10	C	39	5	5	15	0.037629	1	0	12
CL10197.Contig1_Taurea	277	A	M	99	C	34	6	6	A	30	6	6	12	0.242424	1	0	15
CL10197.Contig1_Taurea	292	C	S	99	C	34	6	6	G	33	5	5	11	0.534632	1	0	12
CL10198.Contig1_Taurea	151	C	S	99	C	36	26	26	G	37	12	12	40	0.444613	1	0	44
CL10198.Contig1_Taurea	195	C	M	99	C	36	48	48	A	39	10	10	58	0.502213	1	0	25
CL10198.Contig1_Taurea	220	C	Y	99	C	35	46	46	T	32	13	13	59	0.524574	1	0	25
CL10198.Contig1_Taurea	246	A	W	99	A	37	46	46	T	35	13	13	59	0.0875766	1	0	26
CL10198.Contig1_Taurea	281	G	K	99	G	36	45	45	T	33	15	15	60	0.0234446	1	0	35
CL10198.Contig1_Taurea	347	T	K	99	T	36	52	52	G	33	9	9	61	0.508885	1	0	18
CL10198.Contig1_Taurea	385	C	Y	99	C	38	45	45	T	38	28	28	73	0.279527	1	0	16
CL10198.Contig1_Taurea	418	C	Y	22	C	37	80	80	T	37	7	7	87	0.407465	1	0	33
CL10198.Contig1_Taurea	471	C	M	23	C	37	67	67	A	38	6	6	73	0.377782	1	0	14
CL10198.Contig1_Taurea	490	G	R	99	G	37	57	57	A	39	11	11	68	0.221806	1	0	19
CL10198.Contig1_Taurea	561	T	Y	59	T	36	23	23	C	32	7	7	30	0.675324	1	0	18
CL10198.Contig1_Taurea	633	T	K	76	T	36	75	75	G	36	8	8	83	0.156083	1	0	22
CL10198.Contig1_Taurea	740	G	S	99	G	37	100	100	C	38	11	11	112	0.484255	1	0	39
CL10198.Contig1_Taurea	814	T	K	99	T	36	79	79	G	37	30	30	109	0.110361	1	0	25
CL10198.Contig1_Taurea	856	C	Y	99	C	37	56	56	T	36	43	43	99	0.193584	1	0	42
CL10198.Contig1_Taurea	927	G	S	99	C	36	71	71	G	35	35	35	106	0.178693	1	0	8
CL10198.Contig1_Taurea	935	C	Y	99	C	36	75	75	T	36	26	26	101	0.406366	1	0	8
CL10198.Contig1_Taurea	1008	C	Y	99	C	36	44	44	T	35	39	39	83	0.198067	1	0	43
CL10198.Contig1_Taurea	1061	A	W	99	A	38	20	20	T	36	11	11	31	0.514876	1	0	23
CL101.Contig1_Taurea	77	T	Y	99	T	36	172	172	C	37	83	83	957	0.00198696	1	0	11
CL101.Contig1_Taurea	115	G	K	99	G	35	203	203	T	34	50	50	1703	0.0450683	1	0	14
CL101.Contig1_Taurea	136	T	K	99	T	35	140	140	G	34	115	115	1909	6.01838e-07	1	0	6
CL101.Contig1_Taurea	376	G	R	31	G	32	245	245	A	33	10	10	4092	0.42712	1	0	18
CL101.Contig1_Taurea	394	C	Y	69	C	34	238	238	T	33	17	17	4161	0.271736	1	0	18
CL101.Contig1_Taurea	432	C	S	99	C	33	229	229	G	34	25	25	4431	0.495997	1	0	24
CL101.Contig1_Taurea	456	T	Y	99	T	30	235	235	C	32	18	18	5352	0.158836	1	0	7
CL101.Contig1_Taurea	463	G	R	67	G	33	240	240	A	34	14	14	5568	0.126456	1	0	7
CL101.Contig1_Taurea	481	T	Y	69	T	32	232	232	C	32	21	21	5979	0.178737	1	0	9
CL101.Contig1_Taurea	685	T	W	31	T	37	247	247	A	37	8	8	2477	0.372089	1	0	22
CL101.Contig1_Taurea	707	T	W	99	T	37	220	220	A	36	34	34	1732	0.375035	1	0	11
CL101.Contig1_Taurea	794	T	Y	99	T	37	233	233	C	38	21	21	428	0.0689131	1	0	8
CL10201.Contig1_Taurea	133	A	W	99	A	34	14	14	T	36	7	7	21	0.713936	1	0	64
CL10201.Contig2_Taurea	287	C	Y	68	C	36	6	6	T	34	5	5	11	0.465368	1	0	138
CL10201.Contig3_Taurea	63	A	G	71	G	36	27	27	A	0	0	0	27	1	1	0	43
CL10201.Contig3_Taurea	110	A	W	99	A	36	33	33	T	36	13	13	47	0.377076	1	0	47
CL10201.Contig3_Taurea	249	G	R	99	G	38	25	25	A	37	13	13	38	0.667673	1	0	106
CL10202.Contig2_Taurea	134	G	A	35	A	34	13	13	G	0	0	0	13	1	1	0	123
CL10203.Contig2_Taurea	135	G	K	99	G	37	68	68	T	35	12	12	80	0.203647	1	0	76
CL10203.Contig2_Taurea	211	C	M	90	C	36	81	81	A	35	9	9	90	0.0799404	1	0	60
CL10203.Contig2_Taurea	289	C	M	99	A	35	35	35	C	35	25	25	60	0.747033	1	0	18
CL10203.Contig2_Taurea	319	C	Y	99	T	34	83	83	C	37	13	13	99	0.055307	1	0	17
CL10203.Contig2_Taurea	406	C	Y	99	C	36	120	120	T	34	60	60	180	0.427764	1	0	69
CL10203.Contig2_Taurea	535	G	S	99	G	36	164	164	C	36	39	39	203	0.276123	1	0	5
CL10203.Contig2_Taurea	546	C	Y	99	C	36	170	170	T	37	24	24	194	0.342429	1	0	5
CL10203.Contig2_Taurea	663	T	Y	99	T	36	83	83	C	37	39	39	122	0.257666	1	0	41
CL10203.Contig2_Taurea	729	C	Y	99	C	37	146	146	T	35	42	42	188	0.00829546	1	0	21
CL10203.Contig2_Taurea	750	T	Y	99	T	34	193	193	C	36	13	13	207	0.37007	1	0	12
CL10203.Contig2_Taurea	790	C	Y	28	C	36	202	202	T	37	8	8	210	0.473985	1	0	27
CL10203.Contig2_Taurea	817	C	Y	99	C	35	163	163	T	36	43	43	207	0.202947	1	0	18
CL10203.Contig2_Taurea	835	G	R	99	G	35	163	163	A	36	41	41	204	0.05872	1	0	15
CL10203.Contig2_Taurea	850	A	W	99	A	32	143	143	T	33	46	46	189	0.41535	1	0	12
CL10203.Contig2_Taurea	862	C	Y	99	C	34	134	134	T	34	47	47	181	0.360952	1	0	12
CL10203.Contig2_Taurea	981	C	S	42	C	32	133	133	G	26	8	8	141	0.209967	1	0	19
CL10203.Contig2_Taurea	1000	C	Y	99	C	34	76	76	T	32	71	71	147	0.0297885	1	0	6
CL10203.Contig2_Taurea	1006	T	Y	99	T	33	85	85	C	33	72	72	157	0.408757	1	0	6
CL10203.Contig2_Taurea	1013	T	Y	99	T	32	94	94	C	32	69	69	165	0.378658	1	0	7
CL10203.Contig2_Taurea	1050	G	R	99	G	35	100	100	A	35	74	74	174	0.479364	1	0	14
CL10203.Contig2_Taurea	1064	C	Y	99	C	36	101	101	T	33	75	75	177	0.00122665	1	0	14
CL10203.Contig2_Taurea	1082	G	R	99	G	36	115	115	A	36	80	80	196	0.329093	1	0	14
CL10203.Contig2_Taurea	1096	G	K	99	G	36	111	111	T	36	82	82	193	0.485443	1	0	14
CL10203.Contig2_Taurea	1149	C	M	99	C	35	172	172	A	35	27	27	199	0.487813	1	0	38
CL10203.Contig2_Taurea	1187	T	W	73	T	37	192	192	A	36	8	8	200	0.237662	1	0	11
CL10203.Contig2_Taurea	1226	C	Y	99	C	37	229	229	T	35	26	26	255	0.0303469	1	0	12
CL10203.Contig2_Taurea	1297	C	Y	46	C	35	243	243	T	35	10	10	253	0.318536	1	0	17
CL10203.Contig2_Taurea	1314	A	R	99	A	36	197	197	G	37	32	32	229	0.269063	1	0	17
CL10203.Contig2_Taurea	1437	C	Y	62	C	34	144	144	T	34	9	9	154	0.403518	1	0	67
CL10203.Contig2_Taurea	1504	A	R	39	A	36	180	180	G	35	7	7	187	0.295506	1	0	38
CL10203.Contig2_Taurea	1542	T	Y	99	T	35	212	212	C	35	12	12	224	0.467158	1	0	23
CL10203.Contig2_Taurea	1565	T	Y	99	T	37	211	211	C	37	12	12	224	0.48074	1	0	23
CL10203.Contig2_Taurea	1615	T	K	99	T	35	243	243	G	34	12	12	279	0.479216	1	0	46
CL10203.Contig2_Taurea	1726	A	W	99	A	37	222	222	T	36	11	11	233	0.0658198	1	0	6
CL10203.Contig2_Taurea	1732	T	K	43	T	36	214	214	G	36	8	8	222	0.464262	1	0	6
CL10203.Contig2_Taurea	1762	G	R	42	G	37	168	168	A	37	9	9	177	0.44688	1	0	30
CL10203.Contig2_Taurea	1885	G	R	99	G	36	117	117	A	37	102	102	219	0.0306962	1	0	51
CL10203.Contig2_Taurea	2019	A	W	75	A	35	246	246	T	35	9	9	302	0.226623	1	0	8
CL10203.Contig2_Taurea	2048	G	R	59	G	35	246	246	A	36	9	9	286	0.220436	1	0	14
CL10203.Contig2_Taurea	2086	A	R	34	A	34	247	247	G	37	8	8	313	0.327044	1	0	24
CL10203.Contig2_Taurea	2243	A	W	99	A	37	170	170	T	39	18	18	188	0.0111743	1	0	29
CL10203.Contig2_Taurea	2278	C	Y	99	C	31	125	125	T	32	30	30	155	0.235723	1	0	6
CL10203.Contig2_Taurea	2287	T	Y	99	T	29	139	139	C	33	59	59	199	0.00195604	1	0	9
CL10203.Contig2_Taurea	2309	G	R	91	G	34	204	204	A	33	11	11	215	0.470252	1	0	22
CL10203.Contig2_Taurea	2431	G	R	49	G	37	246	246	A	38	9	9	300	0.299149	1	0	71
CL10203.Contig2_Taurea	2502	G	R	69	G	36	245	245	A	39	10	10	308	0.0848041	1	0	31
CL10203.Contig2_Taurea	2533	A	W	99	A	35	240	240	T	36	14	14	284	0.299511	1	0	12
CL10203.Contig2_Taurea	2545	T	Y	42	T	37	245	245	C	37	10	10	269	0.388922	1	0	12
CL10203.Contig2_Taurea	2563	T	K	99	T	32	217	217	G	36	32	32	251	1.44778e-05	1	0	18
CL10203.Contig2_Taurea	2589	C	Y	27	C	36	245	245	T	38	8	8	253	0.055287	1	0	26
CL10203.Contig2_Taurea	2700	C	Y	99	C	35	203	203	T	35	52	52	379	0.254087	1	0	11
CL10203.Contig2_Taurea	2765	C	Y	99	C	35	183	183	T	36	41	41	226	0.0689439	1	0	11
CL10203.Contig2_Taurea	2776	T	Y	34	T	34	193	193	C	39	10	10	204	0.000188776	1	0	11
CL10203.Contig2_Taurea	2834	G	R	99	A	34	100	100	G	33	103	103	203	0.187645	1	0	20
CL10203.Contig2_Taurea	2854	T	Y	75	T	34	189	189	C	34	11	11	200	0.0591343	1	0	19
CL10203.Contig2_Taurea	2873	T	Y	39	T	37	246	246	C	37	9	9	267	0.451475	1	0	19
CL10203.Contig2_Taurea	2935	A	M	99	A	38	245	245	C	38	10	10	360	0.481684	1	0	6
CL10203.Contig2_Taurea	2941	G	R	99	G	36	185	185	A	37	70	70	371	0.0703049	1	0	6
CL10203.Contig2_Taurea	2947	A	R	98	A	38	244	244	G	37	11	11	373	0.120553	1	0	6
CL10203.Contig2_Taurea	3038	C	Y	99	C	37	198	198	T	38	57	57	509	0.0549328	1	0	32
CL10203.Contig2_Taurea	3070	A	R	79	A	37	243	243	G	35	12	12	479	0.142196	1	0	32
CL10203.Contig2_Taurea	3103	G	R	77	G	36	243	243	A	36	12	12	435	0.232785	1	0	33
CL10203.Contig3_Taurea	156	T	W	99	T	37	31	31	A	36	9	9	40	0.375142	1	0	20
CL10203.Contig3_Taurea	207	T	K	99	T	36	32	32	G	37	8	10	43	0.29189	1.04651	0	15
CL10203.Contig3_Taurea	222	T	K	99	T	37	32	32	G	34	26	28	60	0.57895	1.03333	0	15
CL10203.Contig3_Taurea	271	G	R	99	G	37	63	64	A	38	16	17	81	0.16305	1.02469	0	23
CL10203.Contig3_Taurea	294	T	Y	99	T	37	40	40	C	35	20	20	60	0.540444	1	0	23
CL10206.Contig1_Taurea	113	G	R	22	G	38	18	18	A	33	5	5	23	0.611504	1	0	371
CL10206.Contig1_Taurea	532	A	R	71	A	33	20	20	G	38	7	7	27	0.0131651	1	0	48
CL10206.Contig1_Taurea	583	G	R	99	G	33	21	21	A	33	13	13	34	0.5	1	0	51
CL10206.Contig1_Taurea	659	C	Y	99	C	37	26	26	T	37	9	9	35	0.270037	1	0	76
CL10206.Contig1_Taurea	756	T	W	78	T	36	34	34	A	36	7	7	41	0.726407	1	0	97
CL10206.Contig1_Taurea	943	G	S	99	G	33	25	25	C	35	12	12	37	0.553735	1	0	21
CL10206.Contig1_Taurea	968	C	M	99	C	36	20	20	A	38	14	14	34	0.161621	1	0	25
CL10206.Contig1_Taurea	1471	G	R	99	G	38	24	24	A	37	11	11	35	0.396512	1	0	195
CL10206.Contig1_Taurea	1666	T	Y	27	T	37	36	36	C	36	6	6	42	0.184339	1	0	24
CL10208.Contig1_Taurea	90	T	Y	99	T	37	16	16	C	34	11	11	27	0.509669	1	0	45
CL10208.Contig1_Taurea	135	C	Y	99	T	38	17	17	C	35	17	17	34	0.716266	1	0	12
CL10208.Contig1_Taurea	147	T	W	82	T	37	30	30	A	37	7	7	37	0.701332	1	0	12
CL10208.Contig1_Taurea	171	T	Y	99	T	36	23	23	C	37	10	10	33	0.371665	1	0	24
CL10208.Contig1_Taurea	291	A	R	83	A	37	24	24	G	37	8	8	32	0.547083	1	0	9
CL10208.Contig1_Taurea	355	C	S	74	C	37	30	30	G	40	6	6	36	0.525835	1	0	5
CL10208.Contig1_Taurea	360	A	R	99	A	38	26	26	G	38	11	11	37	0.596038	1	0	5
CL10208.Contig1_Taurea	441	C	Y	99	C	34	26	26	T	29	12	12	38	0.127836	1	0	8
CL10208.Contig1_Taurea	449	C	S	99	C	34	34	34	G	34	8	8	42	0.443815	1	0	8
CL10208.Contig1_Taurea	477	C	Y	99	C	35	29	29	T	36	10	10	39	0.455919	1	0	16
CL10208.Contig1_Taurea	493	C	M	99	C	37	22	22	A	37	12	12	34	0.683957	1	0	16
CL10208.Contig1_Taurea	547	G	K	99	T	37	17	17	G	40	6	6	25	0.0368213	1	0	16
CL10208.Contig1_Taurea	563	A	R	91	A	38	18	18	G	38	7	7	25	0.229191	1	0	16
CL10208.Contig1_Taurea	627	G	R	53	G	35	20	20	A	36	6	6	26	0.28637	1	0	51
CL10208.Contig1_Taurea	678	G	K	99	G	35	18	18	T	33	15	15	34	0.0238976	1	0	51
CL10208.Contig1_Taurea	737	A	R	99	A	33	17	17	G	39	7	7	24	0.536781	1	0	13
CL10208.Contig1_Taurea	758	G	R	54	G	37	19	19	A	37	6	6	25	0.609173	1	0	5
CL10208.Contig1_Taurea	869	C	Y	24	C	35	37	37	T	37	6	6	43	0.554879	1	0	54
CL10208.Contig1_Taurea	956	T	W	34	T	36	24	24	A	39	5	5	29	0.0339775	1	0	20
CL10208.Contig1_Taurea	1041	C	Y	99	C	37	30	30	T	37	12	12	42	0.40773	1	0	9
CL10208.Contig1_Taurea	1050	T	Y	99	C	38	19	19	T	38	18	18	37	0.331593	1	0	6
CL10208.Contig1_Taurea	1056	A	W	72	A	37	33	33	T	39	7	7	40	0.539434	1	0	6
CL10208.Contig1_Taurea	1062	C	Y	47	C	37	34	34	T	38	7	7	41	0.643844	1	0	6
CL10208.Contig1_Taurea	1226	A	W	99	A	36	40	40	T	34	15	15	55	0.544641	1	0	99
CL10208.Contig1_Taurea	1345	A	R	46	A	36	28	28	G	38	6	6	34	0.13811	1	0	17
CL10208.Contig1_Taurea	1362	C	Y	57	C	34	29	29	T	37	7	7	36	0.652724	1	0	17
CL10208.Contig1_Taurea	1380	T	W	99	T	35	29	29	A	34	12	12	41	0.69167	1	0	18
CL10208.Contig1_Taurea	1532	T	Y	99	T	35	35	35	C	37	13	13	48	0.167091	1	0	10
CL10208.Contig1_Taurea	1569	G	R	68	G	37	25	25	A	38	7	7	32	0.251338	1	0	17
CL10208.Contig1_Taurea	1593	T	W	99	T	36	32	32	A	38	8	8	40	0.521982	1	0	24
CL10208.Contig1_Taurea	1657	G	R	23	G	38	33	33	A	39	6	6	39	0.21734	1	0	44
CL10208.Contig1_Taurea	1701	A	W	99	A	38	17	17	T	39	8	8	25	0.465945	1	0	44
CL10208.Contig1_Taurea	1951	C	Y	99	C	38	14	14	T	39	12	12	26	0.640112	1	0	12
CL10208.Contig1_Taurea	1964	C	Y	99	C	39	15	15	T	39	12	12	27	0.745217	1	0	13
CL10208.Contig1_Taurea	2104	C	Y	99	C	39	19	19	T	39	11	11	30	0.305547	1	0	55
CL10208.Contig1_Taurea	2159	G	S	99	G	38	29	29	C	39	7	7	36	0.551453	1	0	51
CL10208.Contig1_Taurea	2217	T	Y	48	T	38	35	35	C	38	7	7	42	0.679099	1	0	5
CL10211.Contig1_Taurea	80	A	W	99	A	36	13	13	T	36	13	13	26	0.0766917	1	0	67
CL10211.Contig1_Taurea	203	A	R	99	A	35	17	17	G	38	8	8	25	0.531112	1	0	102
CL10211.Contig1_Taurea	305	A	M	99	A	36	17	17	C	34	11	11	28	0.273531	1	0	102
CL10211.Contig2_Taurea	119	A	R	99	A	34	18	18	G	34	11	11	30	0.73679	1	0	51
CL10211.Contig2_Taurea	170	G	S	99	G	36	28	28	C	33	16	16	44	0.10574	1	0	24
CL10211.Contig2_Taurea	194	A	M	99	C	33	27	27	A	37	14	14	41	0.0923732	1	0	24
CL10211.Contig2_Taurea	470	A	R	99	A	37	27	27	G	36	11	11	38	0.118808	1	0	76
CL10211.Contig2_Taurea	546	G	R	94	G	37	16	16	A	38	8	8	24	0.0765618	1	0	26
CL10212.Contig2_Taurea	369	C	Y	99	C	34	38	38	T	37	12	12	50	0.0661026	1	0	96
CL10212.Contig2_Taurea	465	C	Y	99	T	34	19	19	C	33	19	19	38	0.200777	1	0	96
CL10212.Contig2_Taurea	696	A	R	99	A	33	18	18	G	38	8	8	26	0.554068	1	0	231
CL10215.Contig1_Taurea	51	T	Y	99	T	39	17	17	C	38	8	8	25	0.274304	1	0	27
CL10215.Contig1_Taurea	78	T	W	99	T	37	26	26	A	38	8	8	34	0.572055	1	0	14
CL10215.Contig1_Taurea	92	A	R	79	A	37	28	28	G	37	8	8	36	0.746281	1	0	10
CL10215.Contig1_Taurea	102	C	Y	79	C	37	28	28	T	35	8	8	38	0.24449	1	0	10
CL10215.Contig1_Taurea	158	A	W	53	A	38	14	14	T	34	5	5	19	0.0534056	1	0	13
CL10215.Contig1_Taurea	419	C	Y	50	C	38	111	111	T	37	9	9	120	0.417132	1	0	38
CL10215.Contig1_Taurea	457	T	Y	99	T	37	160	160	C	35	94	94	258	7.40313e-08	1	0	19
CL10215.Contig1_Taurea	476	G	R	99	G	37	164	164	A	39	91	91	430	0.00135194	1	0	15
CL10215.Contig1_Taurea	491	A	W	99	A	38	240	240	T	38	14	14	488	0.315959	1	0	15
CL10215.Contig1_Taurea	530	G	R	99	G	36	236	236	A	36	19	19	470	0.26684	1	0	36
CL10215.Contig1_Taurea	566	T	W	99	T	35	113	113	A	34	57	57	170	0.46056	1	0	19
CL10215.Contig1_Taurea	648	T	Y	99	T	37	228	228	C	38	27	27	434	0.183073	1	0	18
CL10215.Contig1_Taurea	666	T	W	99	T	37	226	226	A	37	29	29	541	0.477074	1	0	18
CL10215.Contig1_Taurea	690	A	R	99	A	36	161	161	G	36	94	94	569	0.33959	1	0	24
CL10215.Contig1_Taurea	714	C	Y	99	C	36	226	226	T	35	29	29	497	0.151594	1	0	17
CL10215.Contig1_Taurea	759	T	Y	99	T	36	147	147	C	37	108	108	536	0.00136072	1	0	15
CL10215.Contig1_Taurea	774	G	R	99	G	37	207	207	A	36	48	48	513	0.427615	1	0	15
CL10215.Contig1_Taurea	791	G	K	99	G	37	224	224	T	36	31	31	547	0.105702	1	0	10
CL10215.Contig1_Taurea	801	A	R	99	A	36	168	168	G	35	87	87	594	0.000481059	1	0	10
CL10215.Contig1_Taurea	813	A	R	99	A	38	233	233	G	35	21	21	591	0.00155323	1	0	5
CL10215.Contig1_Taurea	818	G	R	99	G	37	209	209	A	36	46	46	578	0.00234593	1	0	5
CL10215.Contig1_Taurea	825	T	K	48	T	33	132	132	G	36	64	64	615	0.00025323	1	0	7
CL10215.Contig1_Taurea	859	G	K	96	G	36	240	240	T	38	15	15	621	0.159642	1	0	11
CL10215.Contig1_Taurea	870	C	Y	99	C	36	198	198	T	36	57	57	605	0.13846	1	0	9
CL10215.Contig1_Taurea	879	G	R	99	G	36	187	187	A	36	68	68	591	0.333222	1	0	9
CL10215.Contig1_Taurea	926	T	Y	99	T	35	166	166	C	35	89	89	494	0.0599707	1	0	7
CL10215.Contig1_Taurea	933	C	Y	99	C	35	236	236	T	36	19	19	478	0.300777	1	0	7
CL10215.Contig1_Taurea	945	A	W	99	A	36	173	173	T	35	81	81	430	0.458768	1	0	6
CL10215.Contig1_Taurea	951	A	R	99	A	35	183	183	G	35	72	72	431	0.362152	1	0	6
CL10215.Contig1_Taurea	984	G	R	99	G	35	176	176	A	36	79	79	401	0.0586498	1	0	32
CL10215.Contig1_Taurea	1067	A	R	97	A	36	244	244	G	34	11	11	354	0.337244	1	0	19
CL10215.Contig1_Taurea	1122	G	R	99	G	37	233	233	A	37	22	22	367	0.361175	1	0	33
CL10215.Contig1_Taurea	1164	A	R	99	A	36	211	211	G	36	44	44	385	0.323337	1	0	23
CL10215.Contig1_Taurea	1187	A	R	99	A	35	220	220	G	35	35	35	351	0.487698	1	0	23
CL10215.Contig1_Taurea	1281	A	R	99	A	37	174	174	G	37	81	81	390	0.29372	1	0	42
CL10215.Contig1_Taurea	1323	A	M	99	A	37	228	228	C	38	27	27	328	0.143718	1	0	27
CL10215.Contig1_Taurea	1350	A	R	99	A	37	177	177	G	37	78	78	288	0.246819	1	0	21
CL10215.Contig1_Taurea	1371	G	S	99	G	35	190	190	C	36	48	48	249	0.390039	1	0	21
CL10215.Contig1_Taurea	1392	G	R	99	G	37	207	207	A	37	40	40	247	0.386799	1	0	21
CL10215.Contig1_Taurea	1438	G	S	99	G	34	165	165	C	35	17	17	182	0.319536	1	0	11
CL10215.Contig1_Taurea	1535	C	Y	99	C	32	81	81	T	34	26	26	108	0.256646	1	0	6
CL10215.Contig1_Taurea	1559	T	W	79	T	30	108	108	A	24	13	13	121	0.0155698	1	0	6
CL10215.Contig1_Taurea	1565	C	Y	99	C	34	106	106	T	32	16	16	123	0.0165348	1	0	6
CL10215.Contig1_Taurea	1571	A	W	99	A	32	104	104	T	25	15	15	124	0.0134222	1	0	5
CL10215.Contig1_Taurea	1698	C	Y	99	C	34	230	230	T	34	25	25	319	0.348894	1	0	10
CL10215.Contig1_Taurea	1736	A	M	99	A	34	180	180	C	34	75	75	289	0.484393	1	0	8
CL10215.Contig1_Taurea	1803	A	R	99	G	36	138	138	A	35	102	102	240	0.397243	1	0	15
CL10215.Contig1_Taurea	1827	T	K	99	T	31	156	156	G	37	67	67	223	2.3826e-09	1	0	6
CL10215.Contig1_Taurea	1875	G	R	99	G	37	221	221	A	37	34	34	299	0.423746	1	0	6
CL10215.Contig1_Taurea	1881	G	R	99	G	36	225	225	A	37	30	30	331	0.337126	1	0	6
CL10215.Contig1_Taurea	1900	G	R	99	G	36	239	239	A	38	15	15	321	0.135359	1	0	19
CL10215.Contig1_Taurea	1959	A	W	99	A	35	235	235	T	34	20	20	325	0.0887496	1	0	10
CL10215.Contig1_Taurea	1969	A	R	44	A	34	246	246	G	34	8	8	312	0.200152	1	0	10
CL10215.Contig1_Taurea	2099	A	W	99	A	37	141	141	T	36	57	57	198	0.0597102	1	0	10
CL10215.Contig1_Taurea	2109	T	Y	99	T	36	141	141	C	37	41	41	182	0.037267	1	0	10
CL10215.Contig1_Taurea	2154	T	W	99	T	38	106	106	A	38	40	40	147	0.298495	1	0	12
CL10215.Contig1_Taurea	2166	G	R	99	G	37	131	131	A	34	14	14	145	0.00707341	1	0	12
CL10215.Contig1_Taurea	2303	C	Y	74	C	38	115	115	T	38	9	9	124	0.391858	1	0	82
CL10215.Contig1_Taurea	2407	G	R	99	G	36	26	26	A	37	21	21	47	0.722613	1	0	10
CL10216.Contig1_Taurea	62	A	W	60	A	38	43	43	T	39	8	8	51	0.0886559	1	0	10
CL10216.Contig1_Taurea	72	T	Y	99	T	39	41	41	C	38	19	19	60	0.609886	1	0	10
CL10216.Contig1_Taurea	83	G	R	94	G	38	63	63	A	34	12	12	76	0.0177441	1	0	11
CL10216.Contig1_Taurea	153	G	R	99	G	37	236	236	A	37	12	12	249	0.146891	1	0	10
CL10216.Contig1_Taurea	199	A	R	99	A	37	239	239	G	38	16	16	301	0.335914	1	0	27
CL10216.Contig1_Taurea	226	G	R	99	G	36	237	237	A	36	17	17	324	0.356026	1	0	27
CL10216.Contig1_Taurea	289	T	W	92	T	36	245	245	A	38	10	10	357	0.223301	1	0	39
CL10216.Contig1_Taurea	400	A	R	92	A	37	243	243	G	38	11	11	334	0.468229	1	0	15
CL10216.Contig1_Taurea	502	C	Y	99	C	36	177	177	T	32	78	78	462	0.0178384	1	0	54
CL10216.Contig1_Taurea	556	A	R	97	A	36	242	242	G	36	13	13	419	0.232244	1	0	25
CL10216.Contig1_Taurea	581	A	R	90	A	37	239	239	G	37	16	16	287	0.128686	1	0	5
CL10216.Contig1_Taurea	586	G	R	99	G	36	238	238	A	37	17	17	266	0.180383	1	0	5
CL10216.Contig1_Taurea	596	A	W	99	A	37	153	153	T	36	65	65	218	0.206001	1	0	10
CL10216.Contig1_Taurea	845	T	Y	35	T	39	13	13	C	36	6	6	19	0.449138	1	0	236
CL10217.Contig1_Taurea	578	G	R	59	G	35	8	8	A	33	5	5	13	0.588578	1	0	771
CL10218.Contig1_Taurea	91	T	Y	99	T	36	57	57	C	36	34	34	91	0.377616	1	0	795
CL10220.Contig1_Taurea	58	A	W	23	A	38	36	36	T	34	6	6	42	0.235484	1	0	31
CL10220.Contig1_Taurea	114	G	R	58	G	37	47	47	A	39	8	8	55	0.323803	1	0	56
CL10220.Contig1_Taurea	217	G	R	99	G	35	11	11	A	37	10	10	21	0.352252	1	0	103
CL10220.Contig1_Taurea	329	C	M	99	C	37	48	48	A	37	12	12	60	0.258309	1	0	79
CL10220.Contig1_Taurea	492	A	W	99	A	38	42	42	T	37	17	17	59	0.593525	1	0	84
CL10220.Contig1_Taurea	915	C	M	99	C	36	13	13	A	37	7	7	20	0.294014	1	0	25
CL10220.Contig1_Taurea	969	A	R	66	A	39	9	9	G	35	6	6	15	0.00879121	1	0	29
CL10222.Contig1_Taurea	73	A	R	99	A	35	16	16	G	35	12	12	28	0.365962	1	0	231
CL10222.Contig1_Taurea	304	G	R	99	G	35	10	10	A	33	10	10	20	0.1575	1	0	231
CL10222.Contig2_Taurea	62	T	W	99	T	30	15	15	A	38	12	12	27	0.00105868	1	0	91
CL10222.Contig2_Taurea	153	C	Y	98	C	39	26	26	T	33	10	10	37	0.19649	1	0	91
CL10222.Contig2_Taurea	335	C	Y	99	C	36	37	37	T	37	12	12	49	0.352479	1	0	182
CL10222.Contig3_Taurea	297	A	W	99	A	33	24	24	T	30	14	14	38	0.542671	1	0	264
CL10224.Contig1_Taurea	115	A	R	49	A	37	12	12	G	39	5	5	17	0.117162	1	0	19
CL10225.Contig1_Taurea	729	A	R	83	A	37	10	10	G	39	6	6	16	0.10989	1	0	6
CL10228.Contig1_Taurea	439	G	K	35	G	35	39	39	T	38	6	6	45	0.142895	1	0	6
CL10228.Contig1_Taurea	454	G	R	99	G	38	24	24	A	33	16	16	40	0.00994265	1	0	9
CL10228.Contig1_Taurea	472	A	W	99	A	36	26	26	T	35	11	11	38	0.537583	1	0	18
CL10228.Contig1_Taurea	496	C	M	99	C	35	38	38	A	35	10	10	48	0.386902	1	0	24
CL10228.Contig1_Taurea	781	C	Y	70	C	37	37	37	T	38	8	8	45	0.357894	1	0	9
CL10228.Contig1_Taurea	790	A	W	99	A	35	27	27	T	37	18	18	45	0.104516	1	0	9
CL10228.Contig1_Taurea	805	A	R	35	A	37	27	27	G	37	6	6	33	0.691878	1	0	15
CL10228.Contig1_Taurea	1069	T	W	99	A	37	17	17	T	39	13	13	30	0.545831	1	0	87
CL10228.Contig1_Taurea	1210	G	R	72	G	36	14	14	A	36	6	6	20	0.741989	1	0	15
CL10228.Contig1_Taurea	1225	A	R	99	A	33	11	11	G	32	8	8	19	0.64997	1	0	15
CL10228.Contig2_Taurea	138	T	Y	99	C	37	11	14	T	39	6	10	24	0.074499	1.29167	0	23
CL1022.Contig2_Taurea	153	C	Y	99	C	34	25	25	T	34	13	13	38	0.75	1	0	24
CL1022.Contig2_Taurea	177	A	M	99	A	37	34	34	C	37	13	13	47	0.290334	1	0	24
CL1022.Contig2_Taurea	213	C	S	99	C	38	34	34	G	37	24	24	58	0.56531	1	0	36
CL1022.Contig2_Taurea	405	A	W	99	A	36	26	26	T	36	16	16	42	0.628307	1	0	18
CL1022.Contig2_Taurea	423	G	R	99	G	37	28	28	A	37	15	15	43	0.674046	1	0	18
CL1022.Contig2_Taurea	485	T	W	99	T	36	24	24	A	39	16	16	40	0.519873	1	0	19
CL1022.Contig2_Taurea	504	A	R	99	A	37	22	22	G	39	15	15	37	0.508905	1	0	19
CL1022.Contig2_Taurea	525	A	R	99	A	35	26	26	G	37	17	17	43	0.636699	1	0	21
CL1022.Contig2_Taurea	558	A	R	52	A	35	40	40	G	35	8	8	48	0.261395	1	0	25
CL1022.Contig2_Taurea	583	T	Y	99	T	36	29	29	C	38	13	13	42	0.117295	1	0	25
CL1022.Contig2_Taurea	614	G	R	99	G	39	18	18	A	37	12	12	30	0.124321	1	0	19
CL1022.Contig2_Taurea	633	T	Y	70	T	36	16	16	C	37	7	7	23	0.289333	1	0	17
CL10232.Contig1_Taurea	221	G	R	99	G	36	232	232	A	34	23	23	367	0.202463	1	0	7
CL10232.Contig1_Taurea	228	G	R	99	G	37	229	229	A	36	26	26	407	0.0933912	1	0	7
CL10232.Contig1_Taurea	269	A	R	99	A	36	233	233	G	34	21	21	467	0.246066	1	0	29
CL10232.Contig1_Taurea	298	C	Y	99	C	35	149	149	T	35	106	106	407	0.0357722	1	0	24
CL10232.Contig1_Taurea	322	C	Y	99	C	36	138	138	T	36	117	117	412	0.0395574	1	0	24
CL10232.Contig1_Taurea	368	G	R	99	G	36	214	214	A	35	40	40	469	0.190586	1	0	46
CL10232.Contig1_Taurea	532	A	R	99	A	35	223	223	G	35	32	32	335	0.114676	1	0	144
CL10232.Contig1_Taurea	676	T	Y	99	T	35	238	238	C	35	16	16	361	0.460795	1	0	11
CL10232.Contig1_Taurea	725	G	R	58	G	37	241	241	A	34	13	13	344	0.0174175	1	0	20
CL10232.Contig1_Taurea	821	A	R	99	A	37	222	222	G	39	33	33	388	0.010046	1	0	6
CL10232.Contig1_Taurea	827	G	R	99	G	36	224	224	A	37	30	30	400	0.130365	1	0	6
CL10232.Contig1_Taurea	872	G	R	99	G	36	223	223	A	36	32	32	351	0.318611	1	0	6
CL10232.Contig1_Taurea	890	A	R	99	A	37	234	234	G	37	21	21	326	0.334412	1	0	18
CL10232.Contig1_Taurea	929	A	R	36	A	36	246	246	G	36	9	9	286	0.287276	1	0	39
CL10232.Contig1_Taurea	1140	T	W	99	T	36	244	244	A	38	11	11	314	0.024877	1	0	67
CL10232.Contig1_Taurea	1229	G	K	99	G	36	226	226	T	35	27	27	284	0.356701	1	0	89
CL10232.Contig1_Taurea	1328	C	Y	99	C	37	219	219	T	36	35	35	317	0.0688785	1	0	6
CL10232.Contig1_Taurea	1334	G	R	99	G	37	217	217	A	36	38	38	317	0.25602	1	0	6
CL10232.Contig1_Taurea	1355	G	R	99	G	36	151	151	A	34	104	104	377	5.38492e-06	1	0	21
CL10232.Contig1_Taurea	1454	A	R	99	A	36	239	239	G	38	16	16	302	0.175847	1	0	43
CL10232.Contig1_Taurea	1538	G	R	99	G	36	153	153	A	34	102	102	357	0.0103184	1	0	15
CL10232.Contig1_Taurea	1553	A	R	99	A	37	188	188	G	36	67	67	316	0.127727	1	0	12
CL10232.Contig1_Taurea	1565	A	R	99	A	36	239	239	G	38	16	16	335	0.104076	1	0	12
CL10232.Contig1_Taurea	1679	G	R	99	G	34	209	209	A	33	11	11	220	0.408718	1	0	18
CL10232.Contig1_Taurea	1744	G	R	99	G	37	229	229	A	37	26	26	316	0.380398	1	0	65
CL10232.Contig1_Taurea	1838	C	Y	99	C	36	232	232	T	36	22	22	309	0.319488	1	0	7
CL10232.Contig1_Taurea	1845	A	R	99	A	37	239	239	G	38	16	16	300	0.11972	1	0	7
CL10232.Contig1_Taurea	1859	C	Y	99	C	33	218	218	T	37	18	18	237	0.0162861	1	0	14
CL10232.Contig1_Taurea	1901	C	Y	51	C	31	240	240	T	24	13	13	257	0.000578613	1	0	42
CL10232.Contig1_Taurea	1963	T	Y	99	T	35	216	216	C	32	20	20	237	0.00155724	1	0	62
CL10232.Contig1_Taurea	2028	A	R	99	A	37	150	150	G	36	105	105	311	0.00901016	1	0	29
CL10232.Contig1_Taurea	2057	T	Y	99	T	37	186	186	C	34	69	69	413	0.000817711	1	0	23
CL10232.Contig1_Taurea	2080	T	Y	99	T	36	165	165	C	35	90	90	371	0.222178	1	0	13
CL10232.Contig1_Taurea	2093	A	R	99	A	36	162	162	G	36	93	93	358	0.422041	1	0	13
CL10232.Contig1_Taurea	2131	T	W	99	T	36	224	224	A	35	30	30	387	0.0284551	1	0	12
CL10232.Contig1_Taurea	2143	A	W	99	A	37	189	189	T	37	66	66	340	0.0858678	1	0	12
CL10232.Contig1_Taurea	2199	A	W	99	A	34	179	179	T	36	76	76	413	0.00484517	1	0	16
CL10232.Contig1_Taurea	2370	G	R	99	G	37	217	217	A	37	38	38	394	0.147624	1	0	57
CL10232.Contig1_Taurea	2427	T	W	21	T	36	248	248	A	38	7	7	378	0.318155	1	0	56
CL10235.Contig1_Taurea	694	A	W	99	A	38	66	66	T	35	13	13	79	0.00599894	1	0	19
CL10235.Contig1_Taurea	713	G	K	47	G	37	72	72	T	36	8	8	80	0.273785	1	0	19
CL10235.Contig1_Taurea	886	A	R	40	A	35	67	67	G	39	8	8	76	0.0120047	1	0	25
CL10235.Contig1_Taurea	1068	A	R	99	A	36	76	76	G	33	12	12	89	0.20938	1	0	25
CL10235.Contig1_Taurea	1093	A	W	99	A	38	50	50	T	38	36	36	86	0.0960639	1	0	25
CL10239.Contig1_Taurea	851	G	R	46	G	36	12	12	A	38	5	5	17	0.191338	1	0	186
CL1023.Contig1_Taurea	130	A	W	99	A	38	119	119	T	36	16	16	135	0.152793	1	0	28
CL1023.Contig1_Taurea	200	G	R	53	G	36	53	53	A	39	10	10	63	0.169011	1	0	70
CL1023.Contig1_Taurea	417	G	R	68	G	38	101	101	A	39	12	12	113	0.475848	1	0	13
CL1023.Contig1_Taurea	447	A	W	99	A	38	92	92	T	37	52	52	145	0.47844	1	0	30
CL1023.Contig1_Taurea	488	T	W	99	T	37	238	238	A	38	17	17	449	0.312017	1	0	5
CL1023.Contig1_Taurea	493	T	Y	99	T	38	230	230	C	37	25	25	422	0.0703373	1	0	5
CL1023.Contig1_Taurea	502	A	R	99	A	37	238	238	G	39	16	16	489	0.0204672	1	0	5
CL1023.Contig1_Taurea	507	C	Y	99	C	37	229	229	T	37	26	26	535	0.41721	1	0	5
CL1023.Contig1_Taurea	815	T	Y	99	T	36	231	231	C	37	24	24	855	0.483764	1	0	9
CL1023.Contig1_Taurea	824	C	Y	99	C	36	233	233	T	37	21	21	832	0.136139	1	0	9
CL1023.Contig1_Taurea	845	A	W	99	A	37	233	233	T	38	22	22	692	0.0662343	1	0	21
CL1023.Contig1_Taurea	1080	C	Y	99	C	36	189	189	T	35	66	66	477	0.00185432	1	0	48
CL1023.Contig1_Taurea	1128	C	Y	99	C	36	212	212	T	37	43	43	411	0.060854	1	0	30
CL1023.Contig1_Taurea	1158	C	Y	99	C	36	218	218	T	33	36	36	416	0.00110338	1	0	21
CL1023.Contig1_Taurea	1179	T	W	93	T	36	239	239	A	37	13	13	497	0.160497	1	0	21
CL1023.Contig1_Taurea	1208	T	Y	68	T	37	241	241	C	36	14	14	485	0.18651	1	0	10
CL1023.Contig1_Taurea	1218	T	Y	99	T	37	173	173	C	37	82	82	491	0.393953	1	0	10
CL1023.Contig1_Taurea	1229	G	R	99	G	37	234	234	A	37	21	21	490	0.113597	1	0	11
CL1023.Contig1_Taurea	1245	C	Y	99	C	36	170	170	T	36	85	85	499	0.097352	1	0	16
CL10241.Contig3_Taurea	79	C	Y	99	C	36	102	102	T	37	25	25	127	0.0655493	1	0	311
CL10241.Contig3_Taurea	791	A	R	66	A	37	83	83	G	36	9	9	92	0.0566298	1	0	120
CL10241.Contig3_Taurea	1061	G	R	90	G	37	45	45	A	34	11	11	56	0.0285133	1	0	270
CL10243.Contig1_Taurea	3551	G	R	26	G	36	19	19	A	38	5	5	24	0.314653	1	0	388
CL10243.Contig1_Taurea	4704	A	R	93	G	40	9	9	A	32	6	6	15	0.017982	1	0	11
CL10247.Contig1_Taurea	51	T	K	99	G	35	6	6	T	39	5	5	11	0.520563	1	0	7
CL10247.Contig1_Taurea	157	C	Y	99	C	36	11	11	T	36	8	8	19	0.568072	1	0	18
CL10247.Contig1_Taurea	271	C	M	47	C	34	14	20	A	39	4	5	25	0.539379	1.28	0	39
CL10247.Contig2_Taurea	211	C	S	99	G	35	6	6	C	35	6	6	12	0.765693	1	0	96
CL10247.Contig3_Taurea	573	A	R	46	A	34	15	15	G	34	5	5	20	0.716493	1	0	45
CL10247.Contig4_Taurea	171	C	S	99	C	34	16	16	G	33	7	7	23	0.667852	1	0	54
CL10248.Contig1_Taurea	43	C	Y	66	C	37	137	137	T	37	12	12	149	0.0345935	1	0	16
CL10248.Contig1_Taurea	96	T	Y	37	T	39	244	244	C	38	11	11	692	0.187256	1	0	53
CL10248.Contig1_Taurea	159	C	Y	99	C	35	227	227	T	35	28	28	2248	0.496208	1	0	18
CL10248.Contig1_Taurea	177	C	Y	99	C	35	230	230	T	35	25	25	2515	0.177461	1	0	18
CL10248.Contig1_Taurea	201	G	R	99	G	33	207	207	A	32	48	48	2483	0.382188	1	0	6
CL10248.Contig1_Taurea	207	T	Y	92	T	35	232	232	C	34	23	23	2321	0.397686	1	0	6
CL10248.Contig1_Taurea	222	A	M	99	A	34	200	200	C	34	54	54	2413	0.299434	1	0	15
CL10248.Contig1_Taurea	237	C	Y	99	C	33	202	202	T	34	52	52	2658	0.473842	1	0	15
CL10248.Contig1_Taurea	372	C	Y	99	C	33	224	224	T	35	31	31	3574	5.59164e-05	1	0	20
CL10248.Contig1_Taurea	420	G	R	57	G	33	243	243	A	35	12	12	3687	0.0134427	1	0	28
CL10248.Contig1_Taurea	507	G	R	34	G	35	237	237	A	35	17	17	3071	0.493865	1	0	7
CL10248.Contig1_Taurea	514	A	R	99	A	32	187	187	G	32	67	67	2819	0.487245	1	0	7
CL10248.Contig1_Taurea	523	G	K	99	G	33	206	206	T	33	46	46	2685	0.446608	1	0	9
CL10248.Contig1_Taurea	624	T	W	99	T	38	238	238	A	40	17	17	308	0.108311	1	0	6
CL10248.Contig1_Taurea	645	C	S	99	C	37	241	241	G	37	14	14	256	0.453267	1	0	12
CL10248.Contig1_Taurea	662	A	M	99	A	38	209	209	C	37	45	45	300	0.0874442	1	0	17
CL10248.Contig1_Taurea	693	A	W	99	A	39	214	214	T	38	41	41	296	0.130894	1	0	13
CL10248.Contig1_Taurea	706	G	R	92	G	37	243	243	A	37	12	12	265	0.349413	1	0	13
CL10248.Contig1_Taurea	776	T	Y	99	T	36	69	69	C	37	29	29	98	0.0800346	1	0	6
CL10248.Contig1_Taurea	814	C	Y	34	C	36	71	71	T	36	8	8	79	0.487036	1	0	38
CL10249.Contig1_Taurea	80	T	Y	71	T	40	15	15	C	37	6	6	21	0.629672	1	0	13
CL10249.Contig1_Taurea	93	T	W	86	T	38	20	20	A	39	6	6	26	0.488177	1	0	13
CL10249.Contig1_Taurea	121	T	W	99	T	38	51	51	A	37	10	10	61	0.706354	1	0	28
CL10249.Contig1_Taurea	197	G	R	99	G	35	83	83	A	35	23	23	106	0.338073	1	0	52
CL10249.Contig1_Taurea	249	A	W	99	A	38	37	37	T	39	11	11	48	0.248807	1	0	12
CL10249.Contig1_Taurea	261	T	Y	86	T	37	32	32	C	39	9	9	41	0.242587	1	0	12
CL10249.Contig1_Taurea	496	A	M	99	A	35	68	68	C	38	19	21	89	0.0150905	1.02247	0	20
CL1024.Contig1_Taurea	278	A	W	45	A	37	67	67	T	32	9	9	76	0.0398595	1	0	74
CL1024.Contig1_Taurea	592	T	K	76	T	37	67	67	G	36	8	8	75	0.288488	1	0	80
CL1024.Contig1_Taurea	672	T	W	99	T	35	32	32	A	38	27	27	59	0.0130358	1	0	80
CL10250.Contig2_Taurea	446	G	R	63	G	38	8	8	A	40	5	5	13	0.555556	1	0	101
CL10252.Contig1_Taurea	106	A	R	71	A	35	5	5	G	31	5	5	10	0.577381	1	0	6
CL10253.Contig1_Taurea	98	T	K	99	T	32	140	140	G	37	13	13	153	0.0127242	1	0	56
CL10253.Contig1_Taurea	154	A	W	99	A	37	209	209	T	38	26	26	235	0.451307	1	0	32
CL10253.Contig1_Taurea	470	C	Y	99	C	36	237	237	T	35	18	18	313	0.0663845	1	0	96
CL10253.Contig1_Taurea	566	A	R	78	A	37	244	244	G	36	11	11	262	0.436088	1	0	96
CL10253.Contig1_Taurea	758	C	Y	99	C	37	241	241	T	37	14	14	309	0.36443	1	0	7
CL10253.Contig1_Taurea	765	T	Y	99	T	35	240	240	C	35	15	15	307	0.184459	1	0	7
CL10253.Contig1_Taurea	917	T	W	99	T	37	88	88	A	39	11	11	99	0.252053	1	0	14
CL10253.Contig1_Taurea	931	A	R	99	A	37	98	98	G	37	11	11	109	0.30396	1	0	7
CL10253.Contig1_Taurea	938	A	W	99	A	38	58	58	T	38	51	51	109	0.163353	1	0	7
CL10253.Contig1_Taurea	1058	T	Y	31	T	37	30	30	C	37	6	6	36	0.426185	1	0	66
CL10253.Contig1_Taurea	1316	C	Y	99	C	38	241	241	T	38	14	14	489	0.344325	1	0	8
CL10253.Contig1_Taurea	1324	C	Y	99	C	37	239	239	T	35	16	16	511	0.0377974	1	0	8
CL10253.Contig1_Taurea	1401	A	M	99	A	37	131	131	C	36	22	22	154	0.475123	1	0	6
CL10253.Contig1_Taurea	1407	C	Y	99	C	37	92	92	T	38	12	12	104	0.125131	1	0	6
CL10254.Contig2_Taurea	121	C	Y	85	T	37	6	6	C	37	6	6	12	0.468615	1	0	287
CL1025.Contig1_Taurea	1021	C	Y	99	C	35	39	60	T	37	16	29	89	0.245503	1.38202	0	1228
CL10260.Contig1_Taurea	126	A	M	99	A	34	207	275	C	33	18	24	299	0.295963	1.29431	0	6
CL10260.Contig1_Taurea	165	G	S	99	G	34	210	289	C	31	12	24	315	0.0195427	1.3619	0	21
CL10260.Contig1_Taurea	210	G	K	99	G	34	67	179	T	27	39	50	230	5.85575e-05	1.6913	0	45
CL10263.Contig1_Taurea	157	T	K	99	G	37	5	8	T	37	5	12	20	0.5	1.5	0	63
CL10263.Contig1_Taurea	220	A	R	99	A	36	14	17	G	33	9	9	26	0.201435	1.11538	0	63
CL10263.Contig1_Taurea	337	C	Y	99	C	34	17	17	T	37	9	9	26	0.0666221	1	0	96
CL10263.Contig1_Taurea	433	C	Y	99	C	30	15	15	T	33	9	9	24	0.681463	1	0	96
CL10263.Contig1_Taurea	538	C	Y	99	C	37	13	13	T	32	9	9	22	0.510844	1	0	63
CL10263.Contig1_Taurea	601	G	S	99	G	34	19	19	C	33	8	8	27	0.559418	1	0	12
CL10263.Contig1_Taurea	613	C	Y	79	C	35	17	17	T	36	7	7	24	0.309705	1	0	12
CL10263.Contig1_Taurea	628	T	K	99	T	36	20	20	G	33	7	7	27	0.661397	1	0	15
CL10263.Contig1_Taurea	670	C	Y	99	C	38	10	10	T	36	10	10	20	0.139931	1	0	42
CL10263.Contig1_Taurea	787	C	Y	64	C	36	7	7	T	37	5	5	12	0.319444	1	0	6
CL10263.Contig1_Taurea	970	C	Y	99	C	30	11	11	T	34	9	9	20	0.705939	1	0	15
CL10263.Contig1_Taurea	1036	A	R	47	A	36	20	20	G	30	7	7	27	0.0651825	1	0	45
CL10263.Contig1_Taurea	1081	C	Y	26	C	38	20	20	T	38	5	5	25	0.704489	1	0	45
CL10263.Contig1_Taurea	1177	T	K	99	T	36	29	29	G	35	13	13	42	0.436009	1	0	35
CL10263.Contig1_Taurea	1276	A	R	99	A	37	10	17	G	35	10	11	28	0.264424	1.28571	0	99
CL10263.Contig3_Taurea	262	G	R	51	G	33	8	8	A	38	5	5	13	0.032634	1	0	33
CL10264.Contig1_Taurea	194	T	Y	99	T	38	120	120	C	37	43	43	163	0.0302457	1	0	60
CL10264.Contig1_Taurea	254	T	W	99	T	38	230	230	A	38	25	25	401	0.144087	1	0	60
CL10264.Contig1_Taurea	479	A	R	99	A	37	239	239	G	37	15	15	386	0.468235	1	0	18
CL10264.Contig1_Taurea	497	A	R	99	A	37	233	233	G	35	22	22	373	0.188616	1	0	9
CL10264.Contig1_Taurea	506	C	Y	99	C	36	239	239	T	34	16	16	365	0.141612	1	0	9
CL10264.Contig1_Taurea	566	A	R	70	A	37	244	244	G	38	11	11	306	0.455081	1	0	15
CL10264.Contig1_Taurea	581	A	R	72	A	37	243	243	G	37	12	12	327	0.361359	1	0	15
CL10264.Contig1_Taurea	714	G	K	99	G	36	151	151	T	36	21	21	172	0.472966	1	0	33
CL10264.Contig1_Taurea	747	G	R	59	G	35	133	133	A	36	8	8	141	0.42228	1	0	33
CL10264.Contig1_Taurea	790	G	R	99	G	38	71	71	A	37	25	25	96	0.213859	1	0	33
CL10264.Contig1_Taurea	823	T	K	41	T	37	36	36	G	38	6	6	43	0.617742	1	0	24
CL10265.Contig1_Taurea	65	G	K	99	G	38	202	202	T	38	40	40	804	0.240538	1	0	249
CL10266.Contig1_Taurea	178	T	Y	99	T	36	38	38	C	37	20	20	58	0.483834	1	0	360
CL10266.Contig1_Taurea	538	G	R	99	G	36	85	85	A	35	29	29	114	0.46759	1	0	5
CL10266.Contig1_Taurea	543	G	S	39	G	37	105	105	C	38	6	6	111	0.259292	1	0	5
CL10266.Contig1_Taurea	667	T	Y	99	T	36	76	76	C	35	17	17	93	0.268851	1	0	124
CL10266.Contig2_Taurea	427	T	Y	99	T	36	22	22	C	35	19	19	41	0.392995	1	0	22
CL10266.Contig2_Taurea	512	A	R	99	A	38	73	73	G	37	53	53	126	0.400507	1	0	63
CL10266.Contig2_Taurea	754	C	Y	53	C	36	17	17	T	33	6	6	23	0.56393	1	0	40
CL10267.Contig1_Taurea	89	A	R	41	G	38	4	44	A	31	3	32	76	0.0571429	2.81579	0	40
CL10267.Contig1_Taurea	250	T	W	99	T	34	126	144	A	35	15	18	162	0.421812	1.25926	0	14
CL10267.Contig4_Taurea	65	G	R	99	G	36	223	223	A	34	31	31	314	0.353082	1	0	7
CL10267.Contig4_Taurea	106	T	Y	99	T	34	231	231	C	30	24	24	452	3.72055e-05	1	0	33
CL10267.Contig4_Taurea	167	T	W	99	T	35	202	202	A	36	51	51	443	0.0895106	1	0	28
CL10267.Contig4_Taurea	195	A	W	99	A	35	204	204	T	37	51	51	408	0.157946	1	0	28
CL10267.Contig4_Taurea	248	C	Y	99	C	36	99	99	T	36	25	25	124	0.218137	1	0	16
CL10269.Contig1_Taurea	288	A	M	99	A	37	39	39	C	36	13	13	52	0.286334	1	0	19
CL10269.Contig1_Taurea	362	A	W	99	A	33	24	24	T	35	10	10	36	0.233728	1	0	5
CL10269.Contig1_Taurea	367	T	Y	34	T	37	26	26	C	35	7	7	33	0.35715	1	0	5
CL10283.Contig1_Taurea	513	A	R	88	A	25	9	9	G	32	6	6	15	0.163836	1	0	20
CL10283.Contig1_Taurea	535	A	R	99	G	36	8	8	A	28	8	8	16	0.139316	1	0	22
CL10283.Contig1_Taurea	808	A	R	99	A	37	14	14	G	35	8	8	22	0.743345	1	0	36
CL10283.Contig2_Taurea	911	C	Y	35	C	33	17	18	T	36	5	5	23	0.324296	1.04348	0	69
CL10283.Contig2_Taurea	980	G	R	99	G	34	14	14	A	37	8	8	22	0.433777	1	0	42
CL10283.Contig2_Taurea	1022	C	S	83	C	34	12	12	G	36	5	5	17	0.439399	1	0	27
CL10283.Contig2_Taurea	1049	A	R	88	A	38	8	8	G	37	6	6	14	0.0709291	1	0	27
CL10285.Contig1_Taurea	41	T	Y	99	T	35	35	35	C	35	13	13	48	0.315107	1	0	74
CL10285.Contig1_Taurea	115	C	Y	99	C	34	141	141	T	36	17	17	158	0.16514	1	0	74
CL10285.Contig1_Taurea	254	C	Y	99	C	35	85	85	T	35	16	16	101	0.202585	1	0	139
CL10286.Contig1_Taurea	46	G	R	79	G	36	26	26	A	35	9	9	35	0.605978	1	0	57
CL10286.Contig1_Taurea	103	C	Y	99	C	34	42	42	T	35	13	13	55	0.65094	1	0	21
CL10286.Contig1_Taurea	124	C	Y	60	C	35	44	44	T	35	9	9	53	0.231022	1	0	18
CL10286.Contig1_Taurea	142	G	R	99	G	36	40	40	A	35	12	12	52	0.54787	1	0	18
CL10286.Contig1_Taurea	184	A	R	99	A	33	47	47	G	33	10	10	57	0.653103	1	0	21
CL10286.Contig1_Taurea	205	C	Y	99	C	34	43	43	T	34	12	12	55	0.448007	1	0	21
CL10286.Contig1_Taurea	268	C	Y	99	C	37	26	26	T	36	12	12	38	0.0871805	1	0	6
CL10286.Contig1_Taurea	274	T	Y	36	T	31	31	31	C	35	6	6	38	0.27977	1	0	6
CL10286.Contig1_Taurea	280	T	Y	29	T	32	29	29	C	32	6	6	36	0.177981	1	0	6
CL10286.Contig1_Taurea	355	C	Y	75	C	36	29	29	T	31	9	9	38	0.548908	1	0	15
CL10286.Contig1_Taurea	370	T	W	99	T	28	26	26	A	38	8	8	35	0.503827	1	0	15
CL10288.Contig11_Taurea	142	A	R	82	A	35	64	64	G	36	9	9	73	0.381318	1	0	27
CL10288.Contig11_Taurea	172	A	M	41	A	36	47	47	C	30	7	7	55	0.116826	1	0	30
CL10288.Contig4_Taurea	226	C	Y	99	C	37	17	36	T	38	10	14	50	0.634238	1.46	0	90
CL10288.Contig5_Taurea	283	C	T	27	T	32	24	24	C	30	1	7	31	1	1.19355	0	15
CL10288.Contig7_Taurea	325	A	R	85	A	35	54	54	G	35	10	10	64	0.408609	1	0	448
CL10289.Contig1_Taurea	97	T	W	99	T	36	14	14	A	39	11	11	25	0.111226	1	0	23
CL10289.Contig1_Taurea	120	T	W	99	T	37	14	14	A	39	7	7	21	0.62199	1	0	15
CL10289.Contig1_Taurea	135	T	Y	66	T	34	17	17	C	40	6	6	23	0.501124	1	0	15
CL1028.Contig1_Taurea	258	C	S	83	C	36	6	6	G	34	5	5	11	0.214286	1	0	15
CL1028.Contig1_Taurea	397	A	R	93	G	37	7	7	A	35	6	6	13	0.182984	1	0	40
CL10291.Contig1_Taurea	75	A	R	99	A	34	233	233	G	36	22	22	266	0.0980473	1	0	5
CL10291.Contig1_Taurea	156	G	S	99	G	35	195	195	C	36	12	12	213	0.494058	1.00469	0	16
CL10291.Contig2_Taurea	22	G	R	42	G	36	123	123	A	38	12	12	138	0.0323091	1	0	9
CL10291.Contig2_Taurea	31	G	R	99	G	36	185	185	A	36	20	20	206	0.0705003	1	0	7
CL10291.Contig2_Taurea	99	T	W	99	T	33	175	175	A	35	79	79	456	0.0336096	1	0	38
CL10291.Contig2_Taurea	174	C	Y	99	C	37	230	230	T	38	25	25	438	0.419677	1	0	7
CL10292.Contig1_Taurea	47	T	W	42	T	36	25	25	A	39	5	5	30	0.546966	1	0	18
CL10292.Contig1_Taurea	180	C	M	23	C	37	14	14	A	36	6	6	26	0.452193	1	0	114
CL10292.Contig1_Taurea	300	T	Y	99	T	37	47	47	C	35	14	14	61	0.517521	1	0	120
CL10292.Contig1_Taurea	448	C	Y	60	C	37	10	10	T	35	6	6	16	0.027972	1	0	12
CL10293.Contig2_Taurea	319	C	Y	44	C	39	12	12	T	32	6	6	18	0.0512282	1	0	9
CL10293.Contig2_Taurea	337	T	Y	91	C	39	10	10	T	40	5	5	15	0.714785	1	0	18
CL10294.Contig2_Taurea	504	A	R	23	A	36	22	22	G	31	6	6	28	0.264763	1	0	406
CL10296.Contig1_Taurea	125	A	W	99	A	36	29	29	T	39	12	12	41	0.022687	1	0	15
CL10296.Contig1_Taurea	140	T	Y	99	T	35	25	25	C	38	13	13	38	0.0345322	1	0	8
CL10296.Contig1_Taurea	148	G	R	99	G	36	26	26	A	37	13	13	39	0.244444	1	0	8
CL10296.Contig1_Taurea	193	T	Y	76	T	35	26	26	C	34	8	8	34	0.352639	1	0	45
CL10296.Contig1_Taurea	242	T	Y	99	T	36	26	26	C	34	11	11	37	0.0800732	1	0	49
CL10297.Contig1_Taurea	29	T	Y	65	T	37	69	69	C	36	12	12	81	0.170917	1	0	7
CL10297.Contig1_Taurea	36	G	K	28	G	38	85	85	T	35	8	8	93	0.0486691	1	0	7
CL10297.Contig1_Taurea	182	C	Y	99	C	35	227	227	T	36	28	28	806	0.142315	1	0	121
CL10297.Contig1_Taurea	318	A	R	99	A	36	208	208	G	36	47	47	1166	0.251411	1	0	57
CL10297.Contig1_Taurea	375	A	W	99	A	36	207	207	T	35	48	48	1058	0.152124	1	0	5
CL10297.Contig1_Taurea	380	A	R	99	A	35	226	226	G	36	29	29	1135	0.229004	1	0	5
CL10297.Contig1_Taurea	421	G	R	99	G	34	163	163	A	36	92	92	1261	0.0033339	1	0	41
CL10297.Contig1_Taurea	580	C	Y	99	C	34	236	236	T	35	19	19	1013	0.199369	1	0	13
CL10297.Contig1_Taurea	605	C	Y	99	C	33	234	234	T	34	21	21	1069	0.336664	1	0	14
CL10297.Contig1_Taurea	619	T	Y	99	T	35	233	233	C	34	22	22	1107	0.0371989	1	0	14
CL10297.Contig1_Taurea	671	A	R	99	A	33	227	227	G	33	27	27	1464	0.0810664	1	0	8
CL10297.Contig1_Taurea	679	T	W	99	T	34	227	227	A	35	28	28	1534	0.0180186	1	0	8
CL10297.Contig1_Taurea	693	C	S	99	C	35	237	237	G	36	18	18	1521	0.431573	1	0	14
CL10297.Contig1_Taurea	726	T	Y	98	T	35	242	242	C	35	13	13	1412	0.437886	1	0	33
CL10297.Contig1_Taurea	775	G	R	99	G	34	232	232	A	34	23	23	779	0.205823	1	0	42
CL10297.Contig1_Taurea	848	G	R	99	G	38	242	242	A	39	13	13	705	0.0294132	1	0	20
CL10297.Contig1_Taurea	935	A	M	99	A	35	227	227	C	36	25	25	1915	0.108517	1	0	36
CL10297.Contig1_Taurea	971	A	M	99	A	37	225	225	C	36	30	30	1941	0.36993	1	0	36
CL10297.Contig1_Taurea	1076	A	W	99	A	34	231	231	T	36	23	23	2298	0.0114011	1	0	36
CL10297.Contig1_Taurea	1112	A	W	99	A	35	224	224	T	36	31	31	1738	0.0567929	1	0	18
CL10297.Contig1_Taurea	1130	G	R	99	G	36	224	224	A	36	31	31	1407	0.444211	1	0	18
CL10297.Contig1_Taurea	1176	A	W	99	A	36	224	224	T	35	29	29	698	0.452238	1	0	13
CL10297.Contig1_Taurea	1387	A	R	77	A	38	33	33	G	37	9	9	43	0.182047	1	0	34
CL10297.Contig1_Taurea	1421	T	Y	78	T	37	32	32	C	37	9	9	41	0.668981	1	0	21
CL10297.Contig1_Taurea	1442	A	W	33	A	38	26	26	T	39	5	5	31	0.637039	1	0	5
CL10297.Contig1_Taurea	1447	C	Y	94	C	39	22	22	T	37	9	9	31	0.543399	1	0	5
CL10298.Contig1_Taurea	67	T	Y	99	C	35	11	11	T	38	10	10	21	0.0305005	1	0	14
CL10299.Contig1_Taurea	88	T	Y	99	T	35	71	522	C	34	70	330	856	0.152754	1.83411	0	29
CL10299.Contig1_Taurea	117	C	Y	48	C	35	241	1010	T	29	14	55	1127	0.0264124	1.7551	0	10
CL10299.Contig1_Taurea	127	A	R	99	A	36	192	647	G	35	63	347	1228	0.0994856	1.72964	0	6
CL10299.Contig1_Taurea	197	A	R	99	A	33	219	462	G	34	36	221	2780	0.0219364	1.30252	0	6
CL10299.Contig1_Taurea	259	G	K	99	G	31	210	216	T	33	42	43	3383	0.0731344	1.00236	0	20
CL10299.Contig1_Taurea	279	T	Y	99	T	31	165	165	C	31	79	79	3447	0.185763	1	0	5
CL10299.Contig1_Taurea	322	A	R	99	G	32	228	228	A	32	27	27	3954	0.351675	1	0	5
CL10299.Contig1_Taurea	327	C	Y	99	T	33	218	218	C	29	37	37	4020	0.00114609	1	0	5
CL10299.Contig1_Taurea	339	A	R	99	A	33	202	202	G	31	53	53	4157	0.16868	1	0	12
CL10299.Contig1_Taurea	356	C	Y	99	C	32	162	162	T	34	93	93	4512	0.202796	1.0359	0	17
CL10299.Contig1_Taurea	428	T	Y	99	T	34	170	170	C	34	85	85	2756	0.0766073	1.29173	0	5
CL10299.Contig1_Taurea	433	A	R	99	A	33	139	182	G	32	116	186	2473	0.118515	1.3239	0	5
CL10299.Contig1_Taurea	458	A	R	66	A	33	204	431	G	32	49	118	1097	0.0027316	1.35369	0	25
CL10299.Contig1_Taurea	491	G	R	99	A	36	178	245	G	36	77	105	553	0.382597	1.17179	0	33
CL10299.Contig2_Taurea	300	C	M	99	C	35	234	234	A	34	19	19	1270	0.181119	1	0	30
CL10299.Contig2_Taurea	330	T	K	29	G	31	245	245	T	34	10	10	1044	0.331701	1	0	12
CL10301.Contig1_Taurea	219	C	Y	99	C	37	17	17	T	39	12	12	29	0.0585315	1	0	68
CL10307.Contig1_Taurea	47	C	S	99	C	37	145	145	G	38	110	110	567	1.46166e-05	1	0	22
CL10307.Contig1_Taurea	69	A	R	99	A	35	132	132	G	35	123	123	846	0.0809968	1	0	22
CL10307.Contig1_Taurea	95	G	S	99	G	34	189	189	C	31	66	66	959	0.000100794	1	0	26
CL10307.Contig1_Taurea	185	A	R	79	A	34	243	243	G	35	12	12	1419	0.490404	1	0	36
CL10307.Contig1_Taurea	241	T	W	99	T	34	179	179	A	32	74	74	1270	0.00248302	1	0	12
CL10307.Contig1_Taurea	287	T	Y	99	T	34	214	214	C	33	41	41	1113	0.449878	1	0	34
CL10307.Contig1_Taurea	380	A	W	99	A	35	229	229	T	35	26	26	725	0.231984	1	0	93
CL10307.Contig2_Taurea	79	A	M	89	A	33	239	239	C	34	16	16	946	0.373023	1	0	29
CL10308.Contig1_Taurea	44	G	S	57	G	37	25	25	C	39	5	5	30	0.393738	1	0	26
CL10308.Contig1_Taurea	123	A	M	99	A	39	25	25	C	40	10	10	35	0.407725	1	0	19
CL10308.Contig1_Taurea	142	G	R	28	G	38	20	20	A	38	5	5	25	0.691784	1	0	19
CL1030.Contig3_Taurea	218	C	M	99	A	37	7	7	C	38	5	6	14	0.265152	1.35714	0	79
CL10310.Contig1_Taurea	143	A	R	99	A	37	195	195	G	38	60	60	316	0.0259745	1	0	149
CL10310.Contig1_Taurea	407	G	R	99	G	36	183	183	A	36	72	72	255	0.309261	1	0	20
CL10310.Contig1_Taurea	427	A	W	99	A	35	181	181	T	36	51	51	232	0.0617736	1	0	20
CL10310.Contig1_Taurea	448	C	S	99	C	35	162	162	G	35	39	39	201	0.424609	1	0	19
CL10310.Contig1_Taurea	474	G	S	99	G	35	163	163	C	34	12	12	175	0.264746	1	0	6
CL10310.Contig1_Taurea	490	C	Y	99	C	35	153	153	T	35	22	22	175	0.490126	1	0	16
CL10310.Contig1_Taurea	524	G	R	99	G	37	166	166	A	35	60	60	226	0.0488159	1	0	34
CL10310.Contig1_Taurea	594	T	W	99	T	34	163	163	A	35	84	84	247	0.0311014	1	0	47
CL10310.Contig1_Taurea	641	C	M	99	C	36	149	149	A	36	82	82	231	0.319493	1	0	47
CL10310.Contig1_Taurea	833	G	R	99	G	35	109	109	A	37	79	79	188	0.0638373	1	0	131
CL10310.Contig1_Taurea	964	C	Y	99	C	35	134	134	T	36	45	45	179	0.213883	1	0	13
CL10310.Contig1_Taurea	977	G	R	99	G	35	124	124	A	37	42	42	166	0.176063	1	0	13
CL10310.Contig1_Taurea	1031	C	Y	99	C	35	96	96	T	32	63	63	162	0.00494747	1	0	29
CL10310.Contig1_Taurea	1060	T	K	99	T	35	84	84	G	35	64	64	148	0.468379	1	0	29
CL10311.Contig1_Taurea	119	G	R	99	G	38	31	31	A	37	23	23	54	0.729282	1	0	72
CL10311.Contig1_Taurea	381	G	R	99	G	36	230	230	A	36	25	25	272	0.284955	1	0	45
CL10311.Contig1_Taurea	426	C	M	99	C	37	237	237	A	37	18	18	269	0.45579	1	0	30
CL10311.Contig1_Taurea	456	T	Y	99	T	37	237	237	C	38	18	18	283	0.427017	1	0	12
CL10311.Contig1_Taurea	468	C	Y	99	C	37	227	227	T	39	27	27	270	0.0172482	1	0	12
CL10311.Contig1_Taurea	544	T	Y	99	T	37	236	236	C	38	18	18	282	0.219021	1	0	55
CL10311.Contig1_Taurea	639	A	R	23	A	36	247	247	G	34	8	8	278	0.0713197	1	0	21
CL10311.Contig1_Taurea	660	A	W	21	A	36	248	248	T	38	7	7	293	0.0992061	1	0	21
CL10311.Contig1_Taurea	687	T	K	99	T	37	219	219	G	38	36	36	293	0.190686	1	0	27
CL10311.Contig1_Taurea	738	C	Y	99	C	37	186	186	T	37	69	69	281	0.140972	1	0	51
CL10311.Contig1_Taurea	798	A	R	69	A	37	219	219	G	35	9	9	228	0.393311	1	0	30
CL10311.Contig1_Taurea	828	A	W	99	A	37	177	177	T	37	70	70	247	0.260993	1	0	6
CL10311.Contig1_Taurea	834	A	R	99	A	35	161	161	G	35	81	81	243	0.330399	1	0	6
CL10311.Contig1_Taurea	858	C	Y	99	C	37	178	178	T	36	76	76	275	0.269117	1	0	9
CL10311.Contig1_Taurea	867	T	Y	99	T	37	180	180	C	37	75	75	262	0.186795	1	0	9
CL10311.Contig1_Taurea	889	C	Y	99	C	37	240	240	T	38	15	15	275	0.135149	1	0	20
CL10311.Contig1_Taurea	909	G	R	99	G	36	234	234	A	37	21	21	326	0.333288	1	0	20
CL10311.Contig1_Taurea	939	A	R	99	A	37	166	166	G	37	89	89	309	0.359828	1	0	6
CL10311.Contig1_Taurea	945	T	Y	99	T	37	143	143	C	36	112	112	320	0.130874	1	0	6
CL10311.Contig1_Taurea	972	C	Y	99	C	37	218	218	T	36	37	37	362	0.0466891	1	0	27
CL10311.Contig1_Taurea	1005	T	Y	99	T	36	193	193	C	37	62	62	414	0.0716462	1	0	33
CL10311.Contig1_Taurea	1113	C	Y	99	C	36	239	239	T	34	16	16	415	0.288274	1	0	9
CL10311.Contig1_Taurea	1122	C	Y	99	C	35	196	196	T	36	59	59	452	0.318059	1	0	9
CL10311.Contig1_Taurea	1171	C	Y	99	C	36	189	189	T	37	66	66	390	0.466014	1	0	49
CL10311.Contig1_Taurea	1302	C	Y	99	C	35	234	234	T	35	21	21	462	0.124973	1	0	27
CL10311.Contig1_Taurea	1329	G	R	99	G	35	238	238	A	36	17	17	488	0.135054	1	0	7
CL10311.Contig1_Taurea	1336	T	Y	99	T	36	184	184	C	36	71	71	480	0.19884	1	0	7
CL10311.Contig1_Taurea	1491	A	M	99	A	34	216	216	C	36	38	38	527	0.113756	1	0	134
CL10312.Contig1_Taurea	195	A	R	99	A	36	67	67	G	35	14	14	81	0.0847267	1	0	52
CL10312.Contig1_Taurea	247	C	M	99	C	36	92	92	A	38	19	19	111	0.0805464	1	0	52
CL1034.Contig1_Taurea	270	C	Y	65	T	36	17	17	C	37	6	6	23	0.432425	1	0	29
CL1034.Contig1_Taurea	340	G	K	86	G	37	57	57	T	36	10	10	68	0.214241	1	0	33
CL1034.Contig1_Taurea	373	T	Y	99	T	36	77	77	C	38	14	14	91	0.0971465	1	0	33
CL1034.Contig1_Taurea	435	G	K	79	G	38	75	75	T	37	10	10	85	0.012645	1	0	8
CL1034.Contig1_Taurea	453	A	R	20	A	37	79	79	G	34	8	8	87	0.00639118	1	0	8
CL1034.Contig1_Taurea	461	C	Y	99	C	38	65	65	T	38	14	14	79	0.388798	1	0	8
CL1034.Contig1_Taurea	493	T	K	38	T	37	77	77	G	36	6	6	83	0.0892781	1	0	19
CL1034.Contig1_Taurea	552	C	Y	99	C	38	22	22	T	39	13	13	35	0.644538	1	0	36
CL1034.Contig1_Taurea	630	T	Y	99	C	37	32	32	T	38	16	16	48	0.320826	1	0	11
CL1034.Contig1_Taurea	641	C	S	99	C	37	39	39	G	39	11	11	50	0.515929	1	0	11
CL1034.Contig1_Taurea	652	T	W	87	T	38	45	45	A	37	10	10	55	0.657124	1	0	11
CL1034.Contig1_Taurea	679	C	Y	77	C	37	58	58	T	37	12	12	70	0.206645	1	0	11
CL1034.Contig1_Taurea	690	T	W	99	T	36	54	54	A	39	20	20	74	0.0246657	1	0	11
CL1034.Contig1_Taurea	715	C	Y	94	C	36	48	48	T	36	12	12	61	0.395697	1	0	25
CL1034.Contig1_Taurea	761	A	R	99	A	37	43	43	G	36	12	12	55	0.243485	1	0	6
CL1034.Contig1_Taurea	767	G	R	99	G	35	32	32	A	37	17	17	49	0.0617372	1	0	6
CL1034.Contig1_Taurea	793	A	R	99	A	36	30	30	G	38	13	13	43	0.634761	1	0	5
CL1034.Contig1_Taurea	798	A	R	65	A	37	26	26	G	39	8	8	34	0.0319482	1	0	5
CL1034.Contig1_Taurea	836	G	R	99	A	38	21	21	G	37	11	11	32	0.608381	1	0	28
CL1034.Contig1_Taurea	887	T	Y	99	C	38	21	21	T	39	11	11	32	0.484433	1	0	13
CL1034.Contig1_Taurea	909	T	W	25	T	38	35	35	A	38	6	6	41	0.753583	1	0	9
CL1034.Contig1_Taurea	918	A	W	99	A	38	35	35	T	36	14	14	49	0.537171	1	0	6
CL1034.Contig1_Taurea	924	T	K	99	T	36	32	32	G	38	13	13	45	0.623961	1	0	6
CL1034.Contig1_Taurea	985	A	R	99	A	36	44	44	G	37	15	15	59	0.66199	1	0	57
CL1034.Contig1_Taurea	1129	T	K	99	T	35	43	43	G	38	16	16	59	0.56494	1	0	33
CL1034.Contig1_Taurea	1162	C	Y	99	C	37	36	36	T	35	19	19	55	0.017553	1	0	30
CL1034.Contig1_Taurea	1192	T	W	99	T	36	31	31	A	36	20	20	51	0.732867	1	0	20
CL1034.Contig1_Taurea	1212	T	K	52	T	36	46	46	G	38	7	7	53	0.53506	1	0	20
CL1034.Contig1_Taurea	1246	C	M	99	C	36	42	42	A	35	18	18	60	0.645275	1	0	30
CL1034.Contig1_Taurea	1276	C	Y	99	C	37	35	35	T	36	35	35	70	0.189171	1	0	30
CL1034.Contig1_Taurea	1309	C	Y	99	T	37	35	35	C	37	33	33	68	0.379509	1	0	15
CL1034.Contig1_Taurea	1324	T	K	99	T	36	74	74	G	37	9	9	84	0.351679	1	0	15
CL1034.Contig1_Taurea	1348	T	Y	99	T	37	73	73	C	35	24	24	97	0.0399353	1	0	24
CL1034.Contig1_Taurea	1410	A	R	99	A	36	51	51	G	37	19	19	70	0.239918	1	0	9
CL1034.Contig1_Taurea	1419	A	R	99	A	35	41	41	G	36	30	30	71	0.419291	1	0	9
CL1034.Contig1_Taurea	1456	T	Y	92	T	36	47	47	C	39	10	10	57	0.571165	1	0	37
CL1034.Contig1_Taurea	1554	G	R	52	G	36	37	37	A	36	9	9	46	0.321683	1	0	69
CL1034.Contig1_Taurea	1831	T	Y	99	T	36	16	16	C	36	14	14	30	0.59423	1	0	131
CL1034.Contig1_Taurea	2057	T	W	99	T	33	14	14	A	37	9	9	23	0.56914	1	0	73
CL1037.Contig1_Taurea	99	A	W	99	A	36	9	9	T	35	7	7	16	0.689423	1	0	25
CL1037.Contig1_Taurea	124	C	Y	20	C	38	16	16	T	35	5	5	21	0.611283	1	0	15
CL1037.Contig1_Taurea	139	T	Y	99	C	36	12	12	T	38	11	11	23	0.571887	1	0	15
CL1037.Contig1_Taurea	266	A	R	99	A	35	15	15	G	36	8	8	23	0.61659	1	0	23
CL1037.Contig1_Taurea	289	T	Y	99	C	38	11	11	T	37	11	11	22	0.149993	1	0	23
CL1037.Contig1_Taurea	317	G	R	36	G	37	19	19	A	38	6	6	25	0.671762	1	0	19
CL1037.Contig1_Taurea	372	T	W	99	T	35	17	17	A	36	11	11	28	0.660875	1	0	24
CL1037.Contig1_Taurea	401	T	W	64	A	38	17	17	T	34	5	5	22	0.0701754	1	0	10
CL1037.Contig1_Taurea	438	G	R	50	G	37	17	17	A	39	7	7	24	0.0497452	1	0	12
CL1037.Contig1_Taurea	534	T	W	99	T	36	26	26	A	36	11	11	37	0.682769	1	0	96
CL1037.Contig1_Taurea	660	T	Y	71	T	36	43	43	C	35	9	9	52	0.222714	1	0	5
CL1037.Contig1_Taurea	669	T	Y	99	T	36	32	32	C	36	14	14	46	0.162946	1	0	9
CL1037.Contig1_Taurea	699	T	W	99	T	35	26	26	A	36	20	20	46	0.469402	1	0	16
CL1037.Contig1_Taurea	741	G	K	99	T	33	26	26	G	33	17	17	44	0.666777	1	0	21
CL1037.Contig1_Taurea	762	A	R	99	A	36	28	28	G	37	20	20	48	0.050512	1	0	21
CL1037.Contig1_Taurea	843	T	Y	99	T	37	53	53	C	37	12	12	65	0.157203	1	0	15
CL1037.Contig1_Taurea	858	C	Y	99	C	37	41	41	T	34	19	19	60	0.0680875	1	0	15
CL1037.Contig1_Taurea	906	C	Y	57	C	36	53	53	T	32	12	12	65	0.113348	1	0	29
CL1037.Contig1_Taurea	951	A	R	28	A	36	77	77	G	32	9	9	86	0.0637968	1	0	20
CL1037.Contig1_Taurea	971	A	R	99	A	36	67	67	G	37	16	16	83	0.22652	1	0	19
CL1037.Contig1_Taurea	990	A	R	99	A	36	60	60	G	36	33	33	93	0.199584	1	0	11
CL1037.Contig1_Taurea	1001	A	R	99	A	34	64	64	G	35	24	24	88	0.17804	1	0	9
CL1037.Contig1_Taurea	1010	T	Y	99	T	37	63	63	C	37	18	18	81	0.450278	1	0	9
CL1037.Contig1_Taurea	1046	G	S	99	G	36	66	66	C	36	14	14	80	0.169535	1	0	35
CL1037.Contig1_Taurea	1102	A	M	99	A	37	49	49	C	36	16	16	65	0.391998	1	0	8
CL1037.Contig1_Taurea	1136	G	K	99	T	37	38	38	G	38	31	31	69	0.0942704	1	0	11
CL1037.Contig1_Taurea	1147	C	Y	99	C	37	45	45	T	37	25	25	70	0.188752	1	0	11
CL1037.Contig1_Taurea	1198	G	R	75	G	36	65	65	A	39	11	11	76	0.0335736	1	0	32
CL1037.Contig1_Taurea	1256	G	K	99	G	35	36	36	T	33	14	14	50	0.554209	1	0	8
CL1037.Contig1_Taurea	1264	T	Y	99	T	36	28	28	C	35	13	13	41	0.752757	1	0	8
CL1037.Contig1_Taurea	1373	A	W	34	A	34	23	23	T	35	5	5	28	0.385684	1	0	6
CL1037.Contig1_Taurea	1425	A	W	89	A	37	37	37	T	38	9	9	46	0.0983501	1	0	12
CL1037.Contig1_Taurea	1437	G	S	39	G	38	37	37	C	38	6	6	43	0.620541	1	0	12
CL1037.Contig1_Taurea	1452	T	Y	99	T	38	22	22	C	39	21	21	43	0.668448	1	0	15
CL1037.Contig1_Taurea	1471	G	R	99	A	36	25	25	G	37	19	19	44	0.212189	1	0	6
CL1037.Contig1_Taurea	1477	G	S	72	G	35	36	36	C	37	7	7	43	0.643164	1	0	6
CL1038.Contig2_Taurea	425	C	Y	47	C	34	7	7	T	35	5	5	12	0.75	1	0	13
CL1038.Contig2_Taurea	480	G	S	86	C	36	5	5	G	32	5	5	10	0.111111	1	0	10
CL1041.Contig1_Taurea	178	T	K	62	T	35	181	181	G	33	8	8	189	0.0686426	1	0	61
CL1041.Contig1_Taurea	312	A	M	69	A	36	167	167	C	37	8	8	176	0.359138	1	0	14
CL1041.Contig1_Taurea	326	A	W	72	A	36	184	184	T	37	9	9	193	0.315697	1	0	14
CL1041.Contig1_Taurea	462	C	Y	99	C	35	84	84	T	36	17	17	101	0.344809	1	0	56
CL1042.Contig1_Taurea	148	T	W	62	T	35	22	22	A	36	6	6	28	0.321314	1	0	45
CL1042.Contig1_Taurea	370	A	R	99	A	36	16	16	G	36	11	11	27	0.745166	1	0	63
CL1042.Contig1_Taurea	433	T	W	99	T	36	12	12	A	39	10	10	22	0.578405	1	0	27
CL1042.Contig1_Taurea	470	A	R	49	A	38	19	19	G	39	6	6	25	0.200215	1	0	10
CL1042.Contig1_Taurea	517	G	R	43	G	39	13	13	A	38	6	6	19	0.183805	1	0	15
CL1042.Contig1_Taurea	563	A	W	99	A	37	16	16	T	38	8	8	24	0.370862	1	0	28
CL1042.Contig1_Taurea	698	G	R	44	G	39	8	8	A	38	5	5	13	0.588578	1	0	49
CL1042.Contig1_Taurea	795	G	R	41	G	38	17	17	A	39	7	7	24	0.288058	1	0	33
CL1042.Contig1_Taurea	828	C	Y	93	C	35	11	11	T	34	9	9	20	0.677575	1	0	33
CL1042.Contig1_Taurea	872	C	Y	33	C	36	9	9	T	38	5	5	14	0.181818	1	0	5
CL1042.Contig1_Taurea	961	A	R	99	A	37	18	18	G	36	11	11	29	0.710593	1	0	30
CL1042.Contig1_Taurea	1000	T	Y	99	T	36	15	15	C	38	9	9	24	0.0776296	1	0	22
CL1042.Contig1_Taurea	1022	G	R	59	G	36	22	22	A	36	8	8	30	0.252102	1	0	22
CL1042.Contig1_Taurea	1111	A	M	99	C	37	9	9	A	39	8	8	18	0.117935	1	0	54
CL1042.Contig1_Taurea	1237	T	Y	99	T	32	24	24	C	37	10	10	34	0.00815896	1	0	38
CL1042.Contig1_Taurea	1283	A	M	30	A	35	28	28	C	39	5	5	33	0.0466385	1	0	46
CL1042.Contig1_Taurea	1469	C	Y	32	C	39	10	10	T	33	5	5	15	0.506993	1	0	83
CL1042.Contig1_Taurea	1582	T	Y	99	T	38	10	10	C	37	8	8	18	0.316719	1	0	25
CL1042.Contig1_Taurea	1607	A	R	49	A	38	10	10	G	39	5	5	15	0.339327	1	0	8
CL1042.Contig1_Taurea	1615	C	Y	64	C	36	7	7	T	38	6	6	14	0.222611	1	0	8
CL1042.Contig1_Taurea	1661	T	Y	91	T	33	9	9	C	37	7	7	16	0.729545	1	0	27
CL1042.Contig1_Taurea	1688	T	Y	99	T	35	13	13	C	38	9	9	22	0.536095	1	0	27
CL1042.Contig1_Taurea	1859	A	R	99	A	37	20	20	G	38	10	10	30	0.45698	1	0	7
CL1042.Contig1_Taurea	1866	C	Y	99	C	37	22	22	T	38	13	13	35	0.266403	1	0	7
CL1042.Contig1_Taurea	1892	G	S	99	G	37	26	26	C	37	8	8	35	0.428961	1	0	26
CL1042.Contig1_Taurea	1973	G	K	56	G	37	33	33	T	39	8	8	41	0.145568	1	0	81
CL1042.Contig1_Taurea	2124	T	Y	99	T	37	21	21	C	37	10	10	31	0.425884	1	0	15
CL1042.Contig1_Taurea	2152	G	K	66	G	37	17	17	T	39	6	6	23	0.304397	1	0	28
CL1043.Contig1_Taurea	557	T	W	77	T	36	36	45	A	35	8	9	54	0.594115	1.18519	0	16
CL1043.Contig2_Taurea	383	T	Y	58	T	32	7	31	C	38	5	15	46	0.265152	1.73913	0	51
CL1044.Contig1_Taurea	131	G	R	25	G	35	30	30	A	32	7	7	37	0.5052	1	0	25
CL1044.Contig1_Taurea	188	G	R	24	G	35	52	52	A	37	8	8	60	0.653925	1	0	9
CL1044.Contig1_Taurea	197	G	K	44	G	36	51	51	T	37	7	7	58	0.398631	1	0	9
CL1044.Contig1_Taurea	230	C	Y	99	C	34	38	38	T	36	29	29	67	0.0268149	1	0	24
CL1044.Contig1_Taurea	254	C	Y	24	C	35	43	43	T	34	8	8	51	0.365762	1	0	24
CL1044.Contig1_Taurea	368	G	R	35	G	37	25	25	A	38	7	7	32	0.210247	1	0	114
CL1044.Contig1_Taurea	494	A	R	99	A	34	27	27	G	35	23	23	50	0.667792	1	0	21
CL1044.Contig1_Taurea	515	T	Y	99	T	36	39	39	C	34	14	14	53	0.0337539	1	0	21
CL1044.Contig1_Taurea	680	T	K	99	G	34	23	23	T	36	18	18	41	0.17748	1	0	12
CL1044.Contig1_Taurea	692	T	W	99	T	37	22	22	A	35	16	16	38	0.542803	1	0	12
CL1044.Contig1_Taurea	839	G	R	99	G	35	22	22	A	34	19	19	41	0.640073	1	0	75
CL1044.Contig1_Taurea	914	A	R	99	A	35	26	26	G	35	18	18	44	0.242655	1	0	75
CL1044.Contig1_Taurea	1024	G	R	99	G	36	27	27	A	34	23	23	50	0.678479	1	0	28
CL1044.Contig1_Taurea	1181	C	S	60	C	38	6	6	G	37	5	5	14	0.164502	1	0	77
CL1045.Contig1_Taurea	889	C	Y	99	C	35	54	72	T	35	48	56	129	0.108677	1.41085	0	13
CL1045.Contig1_Taurea	952	C	Y	99	C	34	92	139	T	36	15	22	162	0.164022	1.33951	0	20
CL1045.Contig1_Taurea	991	A	W	99	A	36	42	143	T	36	11	34	177	0.117822	1.71186	0	13
CL1045.Contig1_Taurea	1004	C	Y	99	C	36	28	96	T	38	16	79	175	0.524995	1.77714	0	13
CL1045.Contig2_Taurea	914	A	R	99	A	37	42	82	G	36	12	18	100	0.285936	1.46	0	25
CL1045.Contig2_Taurea	983	C	T	26	T	37	10	73	C	0	0	42	115	1	1.93913	0	69
CL1045.Contig4_Taurea	919	C	Y	38	C	36	26	29	T	30	9	9	38	0.00203915	1.07895	0	43
CL1047.Contig1_Taurea	82	C	Y	52	C	39	16	16	T	37	7	7	23	0.17056	1	0	27
CL1047.Contig1_Taurea	138	A	W	99	A	38	21	21	T	38	12	12	33	0.434135	1	0	29
CL1047.Contig1_Taurea	175	A	M	99	A	38	21	21	C	37	12	12	33	0.596165	1	0	7
CL1047.Contig1_Taurea	211	C	Y	64	C	37	16	16	T	39	9	9	25	0.423024	1	0	10
CL1047.Contig1_Taurea	300	C	M	40	C	36	31	31	A	35	6	6	37	0.737998	1	0	9
CL1047.Contig1_Taurea	309	A	R	99	A	36	21	21	G	34	16	16	37	0.665116	1	0	9
CL1047.Contig1_Taurea	382	C	Y	99	C	39	12	12	T	37	12	12	24	0.667665	1	0	6
CL1047.Contig1_Taurea	388	C	Y	99	T	37	12	12	C	39	9	9	21	0.0965026	1	0	6
CL1047.Contig1_Taurea	407	A	M	99	C	38	13	13	A	36	9	9	22	0.736979	1	0	13
CL1047.Contig1_Taurea	429	G	R	99	A	37	14	14	G	38	12	12	26	0.755039	1	0	22
CL1047.Contig1_Taurea	709	T	Y	98	T	36	24	24	C	38	11	11	36	0.549465	1	0	12
CL1047.Contig1_Taurea	721	C	Y	99	C	35	23	23	T	38	14	14	38	0.0573029	1	0	12
CL1047.Contig1_Taurea	745	G	R	99	G	35	23	23	A	37	17	17	40	0.489214	1	0	24
CL1047.Contig1_Taurea	934	T	W	86	T	39	8	8	A	37	6	6	14	0.586247	1	0	95
CL1047.Contig1_Taurea	1162	T	W	84	T	38	17	17	A	34	7	7	24	0.104706	1	0	36
CL1047.Contig1_Taurea	1198	T	K	75	T	37	28	28	G	37	7	7	35	0.698315	1	0	30
CL1047.Contig1_Taurea	1294	T	Y	99	C	37	20	20	T	35	21	21	41	0.513649	1	0	14
CL1047.Contig1_Taurea	1335	A	W	99	A	38	22	22	T	37	17	17	39	0.671179	1	0	41
CL1047.Contig1_Taurea	1440	T	Y	99	T	34	25	25	C	37	16	16	41	0.525166	1	0	31
CL1047.Contig1_Taurea	1471	C	Y	99	C	36	24	24	T	35	12	12	36	0.651965	1	0	6
CL1047.Contig1_Taurea	1477	A	R	99	A	36	19	19	G	36	15	15	34	0.392127	1	0	6
CL1047.Contig1_Taurea	1503	T	Y	99	T	37	15	15	C	37	12	12	27	0.754783	1	0	26
CL1047.Contig1_Taurea	1770	G	K	81	G	36	30	30	T	36	8	8	38	0.157028	1	0	34
CL1047.Contig1_Taurea	1804	G	R	42	G	36	28	28	A	36	8	8	38	0.418742	1	0	34
CL1047.Contig1_Taurea	2133	G	R	98	G	35	31	31	A	35	11	11	42	0.652893	1	0	98
CL1047.Contig1_Taurea	2481	A	R	83	A	36	7	7	G	39	6	6	13	0.573718	1	0	60
CL1047.Contig1_Taurea	2541	G	S	99	G	36	14	14	C	32	12	12	26	0.371223	1	0	60
CL1047.Contig1_Taurea	2721	A	R	30	A	37	16	16	G	34	5	5	21	0.119908	1	0	180
CL1047.Contig1_Taurea	3640	T	Y	42	T	39	5	5	C	36	5	5	10	0.015873	1	0	57
CL104.Contig1_Taurea	264	T	Y	20	T	36	21	21	C	37	5	5	26	0.712534	1	0	250
CL104.Contig1_Taurea	545	T	Y	99	T	33	19	19	C	35	9	9	28	0.191474	1	0	281
CL104.Contig1_Taurea	1033	A	W	20	A	37	25	25	T	37	5	5	30	0.647197	1	0	40
CL104.Contig1_Taurea	1624	T	Y	31	T	36	24	24	C	38	6	6	30	0.186929	1	0	268
CL104.Contig1_Taurea	1892	T	Y	99	T	35	20	20	C	38	9	9	29	0.60413	1	0	239
CL104.Contig1_Taurea	2290	A	M	70	A	39	13	13	C	39	5	5	18	0.731034	1	0	52
CL104.Contig2_Taurea	82	C	Y	95	T	38	8	8	C	37	8	8	16	0.479565	1	0	80
CL104.Contig2_Taurea	162	C	Y	70	C	37	16	16	T	37	8	8	24	0.393731	1	0	32
CL104.Contig2_Taurea	194	G	R	32	G	37	16	16	A	32	6	6	22	0.557698	1	0	32
CL1050.Contig1_Taurea	2124	C	Y	43	C	37	17	17	T	39	7	7	24	0.056928	1	0	681
CL1053.Contig1_Taurea	833	A	R	54	A	37	15	15	G	35	6	6	21	0.212166	1	0	691
CL1054.Contig1_Taurea	144	A	M	99	A	36	13	13	C	37	6	6	20	0.603881	1	0	18
CL1054.Contig1_Taurea	162	C	Y	99	T	38	15	15	C	35	11	11	26	0.221515	1	0	18
CL1054.Contig1_Taurea	194	C	Y	49	C	37	16	16	T	39	9	9	30	0.630614	1	0	32
CL1054.Contig1_Taurea	231	A	R	99	A	37	18	18	G	38	14	14	32	0.492533	1	0	5
CL1054.Contig1_Taurea	236	T	K	99	T	36	23	23	G	36	8	8	31	0.438506	1	0	5
CL1054.Contig1_Taurea	243	G	R	26	G	38	22	22	A	38	6	6	28	0.382123	1	0	7
CL1054.Contig1_Taurea	525	T	W	99	T	36	16	16	A	38	9	9	25	0.639857	1	0	248
CL1054.Contig2_Taurea	328	T	Y	58	T	36	23	23	C	40	7	7	30	0.50714	1	0	11
CL1054.Contig2_Taurea	339	G	R	35	G	38	20	20	A	40	6	6	26	0.539135	1	0	11
CL1055.Contig1_Taurea	242	T	Y	58	T	37	7	7	C	28	7	7	14	0.402389	1	0	41
CL1056.Contig1_Taurea	239	G	R	94	G	35	9	9	A	36	8	8	17	0.211724	1	0	124
CL1056.Contig1_Taurea	551	C	M	99	C	31	9	9	A	31	8	8	19	0.518717	1	0	63
CL1056.Contig1_Taurea	1357	G	R	46	G	35	10	10	A	33	6	6	16	0.183816	1	0	27
CL1056.Contig1_Taurea	1384	T	Y	52	T	37	9	9	C	38	5	5	14	0.449051	1	0	27
CL1056.Contig1_Taurea	1566	G	R	62	G	36	16	16	A	37	7	7	23	0.289333	1	0	61
CL1056.Contig1_Taurea	1627	T	W	75	T	38	16	16	A	38	6	6	22	0.714433	1	0	6
CL1056.Contig1_Taurea	1633	C	Y	37	C	36	17	17	T	39	6	6	23	0.571577	1	0	6
CL1056.Contig1_Taurea	1640	T	Y	39	T	37	20	20	C	37	6	6	26	0.193728	1	0	7
CL1056.Contig1_Taurea	1972	T	Y	99	C	38	16	16	T	38	14	14	30	0.674286	1	0	108
CL1056.Contig1_Taurea	2091	A	R	62	A	39	8	8	G	39	5	5	13	0.708236	1	0	119
CL1056.Contig1_Taurea	2554	T	K	99	T	36	32	32	G	38	16	16	48	0.233929	1	0	16
CL1056.Contig1_Taurea	2599	G	K	20	G	37	48	48	T	37	6	6	54	0.136275	1	0	15
CL1056.Contig1_Taurea	2632	T	K	63	T	35	46	46	G	34	7	7	53	0.653941	1	0	33
CL1056.Contig1_Taurea	2948	G	R	28	G	37	19	19	A	37	6	6	25	0.298978	1	0	96
CL1056.Contig1_Taurea	3177	T	Y	99	T	37	39	39	C	37	15	15	54	0.746191	1	0	82
CL1056.Contig1_Taurea	3450	C	M	56	C	36	108	108	A	38	8	8	116	0.30812	1	0	153
CL1056.Contig1_Taurea	4011	T	W	99	T	38	59	59	A	39	25	25	84	0.234544	1	0	11
CL1057.Contig1_Taurea	100	C	M	69	C	34	22	22	A	30	7	7	29	0.524598	1	0	19
CL1057.Contig1_Taurea	140	G	R	32	G	36	35	35	A	30	11	11	46	0.00233842	1	0	5
CL1057.Contig1_Taurea	297	A	M	86	A	36	25	25	C	36	7	7	32	0.265879	1	0	11
CL1057.Contig1_Taurea	374	T	Y	34	T	34	44	44	C	37	8	8	52	0.238532	1	0	33
CL1057.Contig1_Taurea	482	T	Y	99	C	35	17	17	T	36	16	16	33	0.211379	1	0	43
CL1057.Contig1_Taurea	552	G	S	99	G	33	17	17	C	35	12	12	29	0.617774	1	0	6
CL1057.Contig1_Taurea	558	A	R	99	A	33	17	17	G	36	10	10	27	0.102187	1	0	6
CL1058.Contig1_Taurea	220	C	Y	35	C	34	28	28	T	36	7	7	36	0.675381	1	0	434
CL1058.Contig1_Taurea	784	A	W	89	A	37	17	17	T	38	7	7	24	0.75	1	0	564
CL105.Contig1_Taurea	361	T	W	20	A	39	9	20	T	41	2	26	46	0.109091	1.93478	0	795
CL1061.Contig1_Taurea	80	T	Y	34	T	36	11	11	C	40	5	5	16	0.02587	1	0	18
CL1061.Contig1_Taurea	104	A	R	81	A	36	8	8	G	39	6	6	14	0.586247	1	0	24
CL1063.Contig1_Taurea	82	C	M	99	C	35	20	20	A	35	18	18	38	0.369828	1	0	92
CL1063.Contig1_Taurea	174	A	R	62	A	36	70	70	G	34	9	9	79	0.447825	1	0	88
CL1063.Contig1_Taurea	262	G	T	47	T	23	22	22	A	7	1	1	23	1	1	0	7
CL1064.Contig1_Taurea	173	A	W	58	T	39	4	10	A	36	3	6	16	0.2	1.5625	0	7
CL1064.Contig1_Taurea	180	G	R	38	A	39	4	10	G	37	3	6	16	0.314286	1.5625	0	7
CL1064.Contig2_Taurea	311	C	M	99	C	37	30	33	A	37	18	21	54	0.27378	1.11111	0	75
CL1064.Contig2_Taurea	386	G	K	91	G	37	9	45	T	37	6	14	59	0.693906	1.74576	0	75
CL1066.Contig1_Taurea	339	G	R	41	G	33	5	5	A	24	6	6	11	0.164502	1	0	148
CL1067.Contig1_Taurea	370	T	Y	36	T	37	5	30	C	39	4	6	36	0.0952381	1.75	0	18
CL1067.Contig1_Taurea	574	G	R	99	A	38	24	34	G	39	18	51	85	0.12524	1.50588	0	6
CL1067.Contig1_Taurea	616	C	Y	73	C	35	48	75	T	37	13	14	89	0.189096	1.31461	0	32
CL1067.Contig1_Taurea	697	A	R	99	A	36	49	49	G	36	30	30	79	0.268883	1	0	27
CL1067.Contig1_Taurea	783	G	R	99	A	37	33	33	G	35	22	22	55	0.34443	1	0	7
CL1067.Contig1_Taurea	790	T	Y	99	T	36	43	43	C	35	13	13	56	0.163223	1	0	7
CL1067.Contig1_Taurea	828	A	R	99	A	36	32	32	G	37	21	21	54	0.0445936	1	0	10
CL1067.Contig1_Taurea	895	G	K	99	G	37	36	36	T	37	23	23	59	0.733109	1	0	11
CL1067.Contig1_Taurea	946	C	Y	99	C	37	43	43	T	38	18	18	61	0.551258	1	0	40
CL1067.Contig1_Taurea	1159	T	W	99	T	37	22	22	A	38	9	9	31	0.737233	1	0	106
CL1067.Contig1_Taurea	1321	G	R	99	G	37	27	27	A	33	16	16	43	0.516084	1	0	21
CL1067.Contig1_Taurea	1486	C	Y	70	C	37	15	15	T	36	8	8	23	0.162302	1	0	49
CL1069.Contig3_Taurea	100	G	R	99	A	37	10	10	G	38	7	7	17	0.334533	1	0	18
CL1069.Contig3_Taurea	146	C	Y	99	T	38	25	25	C	38	14	14	39	0.724133	1	0	14
[truncated: 14,384 more rows]
