# Supplementary material for: De Novo Transcriptome Analysis of an Aerial Microalga Trentepohlia jolithus: Pathway Description and Gene Discovery for Carbon Fixation and Carotenoid Biosynthesis
Source: PLoS One. 2014 Sep 25;9(9):e108488. doi: 10.1371/journal.pone.0108488 (PMC4177907; doi:10.1371/journal.pone.0108488)
Supplement: Table S6 — Enzymes encoded in the T. jolithus transcriptome involved in carbon fixation in photosynthetic organisms. (XLS) [file pone.0108488.s007.xls]

## Sheet: carbon fixation
Table S6 Enzymes encoded in the T. jolithus transcriptome involved in carbon fixation in photosynthetic organisms.
C3 pathway	EC Number	Enzyme	Symbol	Number of transcripts
	4.1.2.13	fructose-bisphosphate aldolase, class I	ALDO	24
	3.1.3.37	fructose-1,6-bisphosphatase II / sedoheptulose-1,7-bisphosphatase	FBP	2
	2.2.1.1	transketolase	TK	33
	5.3.1.6	ribose 5-phosphate isomerase A	RpiA	3
	2.7.1.19	phosphoribulokinase	PRK	3
	5.1.3.1	ribulose-phosphate 3-epimerase	RPE	9
	4.1.1.39	ribulose-bisphosphate carboxylase large chain	rbcL	11
	3.1.3.11	fructose-1,6-bisphosphatase I	FBPase	16
	5.3.1.1	triosephosphate isomerase (TIM)	TPI	12
	1.2.1.13	glyceraldehyde-3-phosphate dehydrogenase (NADP+) (phosphorylating)?	GAPA	3
	2.7.2.3	phosphoglycerate kinase	PGK	23
C4 pathway
	4.1.1.31	phosphoenolpyruvate carboxylase	PEPCase	4
	1.1.1.82	malate dehydrogenase (NADP+)	MDH	3
	1.1.1.40	malate dehydrogenase (oxaloacetate-decarboxylating)(NADP+)	MaeB	10
	2.7.9.1	pyruvate,orthophosphate dikinase	PPDK	10
	2.6.1.2	alanine transaminase?	ALT	24
	2.7.1.40	pyruvate kinase	PK	22
	2.6.1.1	aspartate aminotransferase, cytoplasmic	GOT1	15
	4.1.1.49	oxaloacetate	PCK/PEPCK	16
	1.1.1.37	malate dehydrogenase	MDH1	49
	1.1.1.39	malate dehydrogenase (decarboxylating)?	NAD-ME2	4
