# Supplementary material for: De Novo Transcriptome Analysis of an Aerial Microalga Trentepohlia jolithus: Pathway Description and Gene Discovery for Carbon Fixation and Carotenoid Biosynthesis
Source: PLoS One. 2014 Sep 25;9(9):e108488. doi: 10.1371/journal.pone.0108488 (PMC4177907; doi:10.1371/journal.pone.0108488)
Supplement: Table S7 — Enzymes involved in carotenoid biosynthesis of T. jolithus transcriptome. (XLS) [file pone.0108488.s008.xls]

## Sheet: carotenoid biosynthesis
Table S7 Enzymes involved in carotenoid biosynthesis of T. jolithus transcriptome
MEP/DOXP pathway	EC Number	Enzyme	Symbol	Number of transcripts
	2.2.1.7	1-deoxy-D-xylulose-5-phosphate synthase	DXS	4
	1.1.1.267	1-deoxy-D-xylulose-5-phosphate reductoisomerase	DXR	3
	2.7.7.60	2-C-methyl-D-erythritol 4-phosphate cytidylyltransferase	ISPD	1
	2.7.1.148	4-diphosphocytidyl-2-C-methyl-D-erythritol kinase	CMK	2
	4.6.1.12	2-C-methyl-D-erythritol 2,4-cyclodiphosphate synthase	MCS	1
	1.17.7.1	(E)-4-hydroxy-3-methylbut-2-enyl-diphosphate synthase	HDS	1
	1.17.1.2	4-hydroxy-3-methylbut-2-enyl diphosphate reductase	HDR	4
	5.3.3.2	isopentenyl-diphosphate delta-isomerase	IDI	4
	2.5.1.10	farnesyl diphosphate synthase	FDPS	10
	2.5.1.29	geranylgeranyl diphosphate synthase, type III	GGPS	2
Carotenoid biosynthesis
	2.5.1.32	phytoene synthase	PSY	1
	1.3.5.5	15-cis-phytoene desaturase	PDS	2
	5.2.1.12	zeta-carotene isomerase	ZISO	1
	5.2.1.13	prolycopene isomerase	CrtISO	4
	1.14.13.129	beta-carotene 3-hydroxylase	CrtR-b	4
	CruA	lycopene cyclase CruA	CruA	3
	5.5.1.19	lycopene beta-cyclase	CrtL-b	1
	5.5.1.18	lycopene epsilon-cyclase	CrtL-e	1
	1.14.-.-	cytochrome P450, family 97, subfamily A (beta-ring hydroxylase)	LUT5	35
	1.14.13.129	beta-carotene 3-hydroxylase	CrtZ	4
	1.14.99.45	carotene epsilon-monooxygenase	LUT1	9
	1.14.13.90	zeaxanthin epoxidase	ZEP	9
	1.10.99.3	violaxanthin de-epoxidase	VDE	1
	1.13.11.51	9-cis-epoxycarotenoid dioxygenase	NCED	5
	1.1.1.288	xanthoxin dehydrogenase	ABA2	10
	1.2.3.14	abscisic-aldehyde oxidase	AAO3	11
