# Supplementary material for: De Novo Transcriptome Analysis of an Aerial Microalga Trentepohlia jolithus: Pathway Description and Gene Discovery for Carbon Fixation and Carotenoid Biosynthesis
Source: PLoS One. 2014 Sep 25;9(9):e108488. doi: 10.1371/journal.pone.0108488 (PMC4177907; doi:10.1371/journal.pone.0108488)
Supplement: Table S8 — Enzymes involved in fatty acid biosynthesis of T. jolithus transcriptome. (XLS) [file pone.0108488.s009.xls]

## Sheet: fatty acid biosynthesis
Table S8 Enzymes involved in fatty acid biosynthesis of T. jolithus transcriptome
EC Number	Enzyme	Symbol	Number of transcripts
2.3.1.180	3-oxoacyl-ACP synthase III	FabH	1
2.3.1.179	3-oxoacyl-ACP synthase II	FabF	4
1.1.1.100	3-oxoacyl-ACP reductase	FabG	66
4.2.1.59	3-hydroxyacyl-ACP dehydratase	FabZ	1
1.3.1.9 1.3.1.10	enoyl-ACP reductase I	FabI	2
6.4.1.2 6.4.1.3	acetyl-CoA/propionyl-CoA	ACCase	22
6.4.1.2 6.3.4.14	acetyl-CoA carboxylase, biotin carboxylase subunit	ACC	15
2.3.1.39	ACP S-malonyltransferase	FabD	8
1.14.19.2	acyl-ACP desaturase	DESA1	1
3.1.2.14 3.1.2.-	fatty acyl-ACP thioesterase A	FATA	1
3.1.2.14	oleoyl-ACP hydrolase	OAT	1
	4.2.1.17	enoyl-CoA hydratase	ECHS1 ECH	8
	1.3.1.38	mitochondrial trans-2-enoyl-CoA reductase Trans-2-enoyl-CoA reductase (NADPH)	MECR, NRBF1 TER	17
	3.1.2.22	palmitoyl-protein thioesterase	PPT PCH	3
